# Supplementary material for: Niche-driven microbial architecture in mothers and newborns with minimal cohort influence across anatomically distinct sites
Source: Front Immunol. 2026 Jul 17;17:1896420. doi: 10.3389/fimmu.2026.1896420 (PMC13423660; doi:10.3389/fimmu.2026.1896420)
Supplement: Supplementary Table 1 — Differentially abundant genera in low-biomass niches (LP vs TP). [file Table1.xlsx]

## Sheet: differential_ancom_deseq2_Stool
Supplementary Table 1.
	taxon	lfc_(Intercept)	lfc_TypeK	se_(Intercept)	se_TypeK	W_(Intercept)	W_TypeK	p_(Intercept)	p_TypeK	q_(Intercept)	q_TypeK	diff_(Intercept)	diff_TypeK	domain	phylum	class	order	family	genus	1_B_stolec_matka.IonXpress_024.bam.fastq	1_K_stolec_matka.IonXpress_080.bam.fastq	2_B_stolec_matka.IonXpress_089.bam.fastq	2_K_stolec_matka.IonXpress_081.bam.fastq	3_B_stolec_matka.IonXpress_090.bam.fastq	3_K_stolec_matka.IonXpress_082.bam.fastq	4_B_stolec_matka.IonXpress_091.bam.fastq	4_K_stolec_matka.IonXpress_083.bam.fastq	5_B_stolec_matka.IonXpress_092.bam.fastq	5_K_stolec_matka.IonXpress_084.bam.fastq	6_B_stolec_matka.IonXpress_093.bam.fastq	6_K_stolec_matka.IonXpress_085.bam.fastq	7_B_stolec_matka.IonXpress_094.bam.fastq	7_K_stolec_matka.IonXpress_086.bam.fastq	8_B_stolec_matka.IonXpress_095.bam.fastq	8_K_stolec_matka.IonXpress_087.bam.fastq
3	ASV10242	-1.98132	3.00952	0.361064	0.678441	-5.48746	4.43593	0.00153269	0.004395	0.0334216	0.299674	TRUE	FALSE	Bacteria	Bacillota	Clostridia	Peptococcales	Peptococcaceae	Incertae Sedis_235	0	0	2	1112	0	642	4	0	0	14	0	0	66	190	0	62
11	ASV11279	2.79903	-4.01523	0.0436667	0.421832	64.1	-9.51855	0.00024329	0.0108578	0.00839352	0.299674	TRUE	FALSE	Bacteria	Actinomycetota	Coriobacteriia_2	Coriobacteriales_2	Eggerthellaceae_2	Eggerthella_2	0	0	0	0	0	56	0	24	0	0	1037	0	0	0	0	6
69	ASV33532	-1.40855	2.05572	0.224174	0.52668	-6.2833	3.90318	0.000237018	0.00452435	0.00839352	0.299674	TRUE	FALSE	Bacteria	Bacillota	Clostridia	Oscillospirales	Ruminococcaceae	Candidatus Soleaferrea	0	0	2	28	0	36	20	16	0	4	2	42	0	50	0	68
101	ASV5317	0.531065	-1.79527	0.388966	0.522985	1.36533	-3.43274	0.209304	0.00891871	0.740817	0.299674	FALSE	FALSE	Bacteria	Bacillota	Clostridia	Oscillospirales	UCG-010	Incertae Sedis_232	329	28	182	0	244	0	722	0	640	0	40	0	80	26	0	101
128	ASV869	3.54567	-5.8874	0.270627	0.520587	13.1017	-11.3091	0.00577528	0.00772829	0.0724535	0.299674	FALSE	FALSE	Bacteria	Bacteroidota	Bacteroidia	Bacteroidales	Prevotellaceae	Prevotellaceae NK3B31 group	0	0	0	0	1994	0	0	0	0	0	0	56	0	12	36040	0
8	ASV1064	-1.43999	2.66364	0.505872	0.815881	-2.84655	3.26474	0.0248106	0.0137739	0.228258	0.309934	FALSE	FALSE	Bacteria	Pseudomonadota	Gammaproteobacteria_2	Burkholderiales_2	Sutterellaceae_2	Parasutterella_2	46	3252	0	0	0	0	1344	3422	232	0	0	16	8	11984	0	762
47	ASV24191	-0.975572	1.57094	0.0980422	0.471136	-9.95053	3.33436	5.95806e-05	0.0157213	0.00822212	0.309934	TRUE	FALSE	Bacteria	Actinomycetota	Coriobacteriia_2	Coriobacteriales_2	Eggerthellaceae_2	Adlercreutzia_2	30	312	8	76	0	112	0	0	10	16	0	0	0	0	0	40
106	ASV6409	-1.31085	1.98064	0.0502205	0.419442	-26.1019	4.7221	0.000123358	0.0179905	0.00839352	0.310337	TRUE	FALSE	Bacteria	Patescibacteria	Saccharimonadia	Saccharimonadales	Saccharimonadaceae	TM7x	0	0	0	71	0	0	4	8	0	0	0	0	3	15	0	0
10	ASV1091	1.3238	-3.36608	0.486901	1.26062	2.71882	-2.67018	0.0236534	0.0256149	0.228258	0.353485	FALSE	FALSE	Bacteria	Pseudomonadota	Gammaproteobacteria_2	Burkholderiales_2	Sutterellaceae_2	Sutterella_2	15670	4	21259	19921	15366	0	8136	0	604	21552	0	0	2908	0	35168	6
17	ASV1211	1.84324	-2.94636	0.158897	0.468772	11.6002	-6.28527	0.00734959	0.0243912	0.0845203	0.353485	FALSE	FALSE	Bacteria	Bacteroidota	Bacteroidia	Bacteroidales	Prevotellaceae	Leyella	0	0	0	59	1245	0	0	0	7054	996	0	0	0	0	0	0
90	ASV431	1.31087	-3.60277	0.822782	0.905469	1.59322	-3.9789	0.209361	0.0283987	0.740817	0.356274	FALSE	FALSE	Bacteria	Bacteroidota	Bacteroidia	Bacteroidales	Muribaculaceae	Incertae Sedis_310	0	0	0	0	1612	0	0	0	9848	0	0	4	442	0	2	0
80	ASV393	-0.890389	2.24422	0.726698	0.866411	-1.22525	2.59025	0.255327	0.0321007	0.74769	0.369158	FALSE	FALSE	Bacteria	Pseudomonadota	Alphaproteobacteria_2	Rhodospirillales_2	Incertae Sedis_407	Incertae Sedis_813	3230	2584	11407	0	6	9222	8056	53236	0	0	0	0	5660	0	914	64448
15	ASV11686	-0.970129	1.51764	0.132752	0.446968	-7.30783	3.39542	0.00529149	0.0426047	0.0724535	0.390037	FALSE	FALSE	Bacteria	Bacillota	Clostridia	Clostridiales	Clostridiaceae	Sarcina	0	344	0	650	0	0	0	0	0	0	115	0	34	0	0	82
50	ASV25655	-0.33366	1.35722	0.424639	0.584112	-0.78575	2.32356	0.452204	0.0452217	0.852927	0.390037	FALSE	FALSE	Bacteria	Bacillota	Clostridia	Peptostreptococcales-Tissierellales	Anaerovoracaceae	Family XIII UCG-001	48	122	6	0	16	18	2	0	4	0	13	0	44	0	16	88
61	ASV30404	-0.433316	1.15813	0.225149	0.450858	-1.92458	2.56872	0.102613	0.042408	0.505735	0.390037	FALSE	FALSE	Bacteria	Bacillota	Clostridia	Lachnospirales	Lachnospiraceae	Anaerobutyricum	0	62	4	0	0	0	16	0	0	0	0	26	30	15	18	75
131	ASV8829	-0.911547	1.78568	0.4898	0.763293	-1.86106	2.33944	0.0956522	0.0440605	0.488889	0.390037	FALSE	FALSE	Bacteria	Bacillota	Clostridia	Lachnospirales	Lachnospiraceae	Tyzzerella	270	0	34	194	0	34	6	1274	66	210	4	100	0	20	0	0
104	ASV575	-0.469354	1.92195	0.27161	0.438035	-1.72804	4.38766	0.226122	0.0482178	0.743475	0.391415	FALSE	FALSE	Bacteria	Bacteroidota	Bacteroidia	Bacteroidales	Porphyromonadaceae	Porphyromonas	0	0	0	16	6	0	0	0	0	0	1	8	0	0	0	0
51	ASV25911	-0.758363	1.82006	0.251072	0.452678	-3.0205	4.02065	0.0943514	0.0566538	0.488889	0.434346	FALSE	FALSE	Bacteria	Actinomycetota	Coriobacteriia_2	Coriobacteriales_2	Eggerthellaceae_2	Incertae Sedis_170	78	0	0	188	2	0	0	0	0	32	0	0	0	0	0	0
1	ASV100	0.952081	-1.78229	0.644182	0.957007	1.47797	-1.86236	0.163231	0.0853038	0.682602	0.454623	FALSE	FALSE	Bacteria	Bacillota	Clostridia	Oscillospirales	Ruminococcaceae	[Eubacterium] siraeum group	5178	239	8077	462	6089	22845	9967	0	2507	101	75	14	732	2454	9458	406
5	ASV10458	-0.621909	1.27127	0.500135	0.636732	-1.24348	1.99655	0.242052	0.0738111	0.743475	0.454623	FALSE	FALSE	Bacteria	Bacillota	Clostridia	Oscillospirales	Ruminococcaceae	DTU089	6	0	3	120	0	72	32	28	0	0	306	44	66	170	28	154
14	ASV11474	0.893852	-1.39115	0.0436667	0.433783	20.4699	-3.20701	0.00237803	0.0850143	0.0410211	0.454623	TRUE	FALSE	Bacteria	Bacillota	Clostridia	Oscillospirales	Ruminococcaceae	Hydrogenoanaerobacterium	0	0	0	0	0	192	0	0	0	20	502	0	0	0	0	486
29	ASV144	0.396097	-1.30197	0.401776	0.528994	0.985866	-2.46122	0.380012	0.0695998	0.804276	0.454623	FALSE	FALSE	Bacteria	Bacillota	Bacilli	Staphylococcales	Gemellaceae	Gemella	0	0	0	0	473	0	156	0	54	0	0	0	17	37	87	0
41	ASV20265	-0.30851	0.955248	0.235331	0.420669	-1.31096	2.27078	0.260066	0.0856536	0.74769	0.454623	FALSE	FALSE	Bacteria	Bacillota	Clostridia	Lachnospirales	Lachnospiraceae	Faecalimonas	0	11	3	0	0	0	12	0	0	0	0	0	7	0	19	58
58	ASV29419	-0.509037	1.18592	0.400521	0.573629	-1.27094	2.06739	0.244354	0.0775148	0.743475	0.454623	FALSE	FALSE	Bacteria	Bacillota	Clostridia	Lachnospirales	Lachnospiraceae	Marvinbryantia	140	0	2	84	0	0	0	22	56	0	0	0	22	292	12	120
76	ASV36597	0.539681	-0.974971	0.217013	0.477064	2.48686	-2.04369	0.0417881	0.0802742	0.274608	0.454623	FALSE	FALSE	Bacteria	Bacillota	Clostridia	Lachnospirales	Lachnospiraceae	GCA-900066575	74	0	0	20	26	0	38	20	122	22	0	0	0	106	0	8
125	ASV7688	-0.443212	1.19072	0.436467	0.582833	-1.01545	2.04299	0.33641	0.0714193	0.804276	0.454623	FALSE	FALSE	Bacteria	Bacillota	Clostridia	Lachnospirales	Lachnospiraceae	CAG-56	70	148	0	158	30	0	36	266	40	36	0	0	6	304	274	0
65	ASV3205	-0.603277	1.2202	0.250668	0.697058	-2.40668	1.7505	0.0348184	0.107833	0.266941	0.551146	FALSE	FALSE	Bacteria	Bacillota	Clostridia	Oscillospirales	Ruminococcaceae	Acutalibacter	0	47	57	63	16	48	144	80	0	98	0	146	67	69	6	6910
55	ASV27922	-0.655729	0.992619	0.273635	0.50417	-2.39636	1.96882	0.0746502	0.120332	0.412069	0.553529	FALSE	FALSE	Bacteria	Bacillota	Clostridia	Lachnospirales	Lachnospiraceae	Eisenbergiella	90	0	0	22	0	366	0	0	0	0	161	0	10	248	0	0
67	ASV32446	-0.309051	0.698154	0.121933	0.35269	-2.53459	1.97951	0.0643496	0.118868	0.37001	0.553529	FALSE	FALSE	Bacteria	Bacillota	Clostridia	Oscillospirales	Ruminococcaceae	Anaerofilum	0	0	0	66	0	0	0	0	0	50	39	0	48	0	10	71
75	ASV36501	-1.05919	1.19581	0.0436667	0.454252	-24.2563	2.63247	0.0016953	0.119072	0.0334216	0.553529	TRUE	FALSE	Bacteria	Bacillota	Clostridia	Peptostreptococcales-Tissierellales	Anaerovoracaceae	Incertae Sedis_236	0	0	0	0	0	184	12	0	0	8	0	0	0	14	0	0
113	ASV6766	0.354876	-1.00065	0.369085	0.521133	0.961503	-1.92013	0.390748	0.127252	0.804276	0.566476	FALSE	FALSE	Bacteria	Actinomycetota	Coriobacteriia_2	Coriobacteriales_2	Coriobacteriaceae_2	Collinsella_2	4	0	0	0	0	0	10	0	14	2	0	0	0	12	54	0
6	ASV10535	-0.516471	1.03018	0.568117	0.744536	-0.909093	1.38365	0.384688	0.196571	0.804276	0.589692	FALSE	FALSE	Bacteria	Bacillota	Clostridia	Lachnospirales	Lachnospiraceae	Butyribacter	704	58	20	0	8	566	192	118	1810	626	0	0	68	1714	0	756
12	ASV1128	-0.595779	1.03316	0.402405	0.618009	-1.48055	1.67176	0.189227	0.145604	0.740817	0.589692	FALSE	FALSE	Bacteria	Bacillota	Negativicutes	Veillonellales-Selenomonadales	Veillonellaceae	Dialister	68	0	0	0	0	0	541	132	1874	945	0	534	0	1441	0	4268
18	ASV12374	-0.33187	0.969033	0.510243	0.675698	-0.650417	1.43412	0.526752	0.175152	0.904149	0.589692	FALSE	FALSE	Bacteria	Bacillota	Clostridia	Lachnospirales	Lachnospiraceae	Lachnospiraceae NC2004 group	309	354	6	70	36	258	102	0	258	132	12	10	50	325	142	632
32	ASV15284	0.361388	-1.00233	0.4304	0.553996	0.839656	-1.80927	0.462742	0.168114	0.852927	0.589692	FALSE	FALSE	Bacteria	Thermodesulfobacteriota	Desulfovibrionia_2	Desulfovibrionales_2	Desulfovibrionaceae_2	Incertae Sedis_1006	0	0	0	24	4	0	466	0	0	0	34	0	0	0	216	0
46	ASV2308	1.24921	-1.7631	0.207067	1.10243	6.03287	-1.59929	0.000311781	0.148423	0.00860517	0.589692	TRUE	FALSE	Bacteria	Bacteroidota	Bacteroidia	Bacteroidales	Prevotellaceae	Paraprevotella	2299	10967	3095	0	278	2428	0	2	1670	711	0	2	0	0	0	3050
60	ASV3011	-0.242143	0.833215	0.161233	0.579962	-1.50183	1.43667	0.183823	0.200837	0.740817	0.589692	FALSE	FALSE	Bacteria	Bacillota	Bacilli	Erysipelotrichales	Erysipelotrichaceae	Incertae Sedis_198	0	0	0	0	0	0	128	0	24	198	0	360	96	20	16	61
62	ASV30453	0.310891	-0.778154	0.194987	0.5396	1.59442	-1.44209	0.154871	0.19248	0.667883	0.589692	FALSE	FALSE	Bacteria	Bacillota	Incertae Sedis_11	DTU014	Incertae Sedis_130	Incertae Sedis_257	0	0	26	0	18	18	130	0	0	4	146	0	128	210	0	119
74	ASV3598	-0.218812	0.827027	0.403909	0.532216	-0.541735	1.55393	0.611259	0.180915	0.925673	0.589692	FALSE	FALSE	Bacteria	Actinomycetota	Coriobacteriia_2	Coriobacteriales_2	Eggerthellaceae_2	Slackia_2	404	432	18	298	46	0	0	0	0	246	0	0	1372	0	0	0
78	ASV3790	-0.132615	0.793869	0.205599	0.394671	-0.645018	2.01147	0.585028	0.181951	0.925673	0.589692	FALSE	FALSE	Bacteria	Bacillota	Clostridia	Lachnospirales	Lachnospiraceae	Shuttleworthia	0	0	14	0	2	16	4	0	0	0	0	0	0	0	0	0
79	ASV392	0.481602	-0.941512	0.451774	0.674205	1.06602	-1.39648	0.314174	0.196052	0.802888	0.589692	FALSE	FALSE	Bacteria	Bacillota	Negativicutes	Acidaminococcales	Acidaminococcaceae	Phascolarctobacterium	1060	7127	2931	160	1164	1325	0	0	503	1773	34936	0	3995	0	7202	0
85	ASV4080	0.453303	-0.840309	0.346034	0.572491	1.31	-1.46781	0.226559	0.180339	0.743475	0.589692	FALSE	FALSE	Bacteria	Bacillota	Clostridia	Lachnospirales	Lachnospiraceae	Lachnospiraceae UCG-010	44	18	380	0	198	76	0	38	122	0	0	0	64	570	158	0
93	ASV45822	0.337297	-1.0205	0.295601	0.463413	1.14105	-2.20214	0.372061	0.15857	0.804276	0.589692	FALSE	FALSE	Bacteria	Bacillota	Clostridia	Oscillospirales	Incertae Sedis_125	Incertae Sedis_229	0	0	0	0	0	0	12	0	0	6	0	0	160	0	0	31
103	ASV5476	-0.639836	1.15169	0.552619	0.765317	-1.15782	1.50485	0.280332	0.170777	0.758544	0.589692	FALSE	FALSE	Bacteria	Bacillota	Bacilli	Erysipelotrichales	Erysipelotrichaceae	Allobaculum	200	152	0	48	8	512	0	0	0	416	0	0	1646	48	4	2066
109	ASV6662	-0.122353	0.679463	0.295768	0.47294	-0.413679	1.43668	0.693489	0.200835	0.930364	0.589692	FALSE	FALSE	Bacteria	Bacillota	Bacilli	Erysipelotrichales	Erysipelotrichaceae	Turicibacter	0	194	0	202	22	0	66	150	20	44	0	0	0	0	252	0
124	ASV7501	0.650962	-1.22139	0.278888	0.761191	2.33414	-1.60458	0.0417549	0.139667	0.274608	0.589692	FALSE	FALSE	Bacteria	Bacillota	Clostridia	Oscillospirales	Oscillospiraceae	NK4A214 group	2199	0	438	90	332	4	1224	134	206	330	0	0	0	423	64	2488
133	ASV905	0.74128	-1.08245	0.280391	0.762215	2.64374	-1.42014	0.0214253	0.181023	0.227438	0.589692	FALSE	FALSE	Bacteria	Bacillota	Clostridia	Oscillospirales	Ruminococcaceae	Ruminococcus	496	44	0	58	402	2050	2238	3378	1374	2845	0	18	3161	628	1915	2024
95	ASV4721	0.415851	-0.777535	0.330589	0.575189	1.25791	-1.35179	0.237004	0.206225	0.743475	0.592897	FALSE	FALSE	Bacteria	Bacillota	Clostridia	Lachnospirales	Lachnospiraceae	[Ruminococcus] gauvreauii group	1378	80	195	48	52	0	164	16	46	230	0	0	774	331	0	285
96	ASV4792	-0.456742	0.903059	0.501083	0.685419	-0.911511	1.31753	0.388667	0.224141	0.804276	0.619921	FALSE	FALSE	Bacteria	Bacillota	Clostridia	Oscillospirales	Ruminococcaceae	Ruthenibacterium	0	17	0	567	0	178	32	154	4	0	1076	0	102	0	23	227
135	ASV9264	-0.293641	0.661326	0.237617	0.507166	-1.23577	1.30396	0.247825	0.224609	0.743475	0.619921	FALSE	FALSE	Bacteria	Bacillota	Clostridia	Lachnospirales	Lachnospiraceae	Lachnospiraceae FCS020 group	55	186	0	137	40	0	76	724	24	45	0	0	0	48	146	137
31	ASV1528	0.471759	-0.675329	0.322792	0.516495	1.4615	-1.30752	0.203725	0.247926	0.740817	0.670859	FALSE	FALSE	Bacteria	Pseudomonadota	Gammaproteobacteria_2	Enterobacterales_2	Pasteurellaceae_2	Haemophilus_2	0	5	0	0	30	0	8	66	28	0	0	0	0	18	64	0
137	ASV9818	-0.38762	0.914653	0.153092	0.580787	-2.53194	1.57485	0.126955	0.255966	0.583993	0.679294	FALSE	FALSE	Bacteria	Bacillota	Clostridia	Peptostreptococcales-Tissierellales	Anaerovoracaceae	[Eubacterium] brachy group	0	0	0	0	0	0	22	0	0	0	64	200	0	0	0	10
4	ASV104	-0.213368	1.06382	0.585909	0.869566	-0.364165	1.22339	0.728224	0.267045	0.930364	0.682447	FALSE	FALSE	Bacteria	Bacillota	Negativicutes	Veillonellales-Selenomonadales	Veillonellaceae	Veillonella	0	37	0	0	373	0	141	4092	2	0	0	408	0	44	353	0
22	ASV12947	-0.0249768	0.602701	0.264084	0.478086	-0.0945788	1.26065	0.928323	0.263061	0.97392	0.682447	FALSE	FALSE	Bacteria	Bacillota	Clostridia	Oscillospirales	Oscillospiraceae	UCG-003	104	187	0	0	12	0	0	476	96	40	0	0	0	0	177	0
21	ASV1279	0.364362	-0.715802	0.315123	0.646899	1.15625	-1.10651	0.272073	0.292116	0.75092	0.693395	FALSE	FALSE	Bacteria	Bacillota	Clostridia	Lachnospirales	Lachnospiraceae	[Eubacterium] eligens group	8883	1662	479	46	800	832	1668	3586	1124	0	0	0	1468	3410	4608	1779
36	ASV1816	0.520766	-0.696123	0.138337	0.544373	3.76447	-1.27876	0.0327895	0.290931	0.266173	0.693395	FALSE	FALSE	Bacteria	Thermodesulfobacteriota	Desulfovibrionia_2	Desulfovibrionales_2	Desulfovibrionaceae_2	Desulfovibrio_2	0	12922	7552	0	1328	322	0	0	0	0	0	0	0	0	0	5944
56	ASV280	-0.405971	1.04637	0.745083	0.936847	-0.544867	1.11691	0.6007	0.296452	0.925673	0.693395	FALSE	FALSE	Bacteria	Bacillota	Bacilli	Izemoplasmatales	Incertae Sedis_114	Incertae Sedis_201	1857	118	10430	0	8	5632	0	0	64	0	1018	0	8992	2713	0	21459
59	ASV2944	-0.0142434	0.513594	0.0659938	0.358511	-0.215829	1.43258	0.849133	0.288347	0.952899	0.693395	FALSE	FALSE	Bacteria	Bacillota	Clostridia	Peptostreptococcales-Tissierellales	Anaerovoracaceae	Mogibacterium	0	0	72	0	56	0	0	0	0	84	0	0	0	334	0	0
70	ASV346	0.733723	-1.40695	0.799928	1.24003	0.917237	-1.13461	0.389527	0.293891	0.804276	0.693395	FALSE	FALSE	Bacteria	Bacteroidota	Bacteroidia	Bacteroidales	Prevotellaceae	Segatella	31297	0	0	690	6618	0	0	0	22450	30306	0	0	1106	4	12	4067
42	ASV2046	0.334531	-0.74146	0.421674	0.646444	0.793339	-1.14698	0.463548	0.303294	0.852927	0.697575	FALSE	FALSE	Bacteria	Bacillota	Clostridia	Oscillospirales	Ruminococcaceae	CAG-352	0	800	32	0	588	30	2366	0	0	0	441	0	0	0	70	0
16	ASV11985	0.453254	-0.511104	0.255036	0.544309	1.77722	-0.938996	0.109255	0.372248	0.519903	0.748375	FALSE	FALSE	Bacteria	Bacillota	Clostridia	Oscillospirales	Oscillospiraceae	Flavonifractor	0	18	53	37	0	172	0	438	0	40	487	18	40	70	0	27
24	ASV13148	0.163399	-0.564596	0.405592	0.584884	0.402865	-0.965313	0.699068	0.366545	0.930364	0.748375	FALSE	FALSE	Bacteria	Bacillota	Clostridia	Oscillospirales	Ruminococcaceae	Anaerotruncus	19	0	128	14	0	122	34	0	0	28	593	0	0	18	0	161
28	ASV1438	-0.339163	0.732598	0.49576	0.85193	-0.684127	0.859928	0.511124	0.412148	0.89285	0.748375	FALSE	FALSE	Bacteria	Bacillota	Clostridia	Oscillospirales	Ruminococcaceae	Faecalibacterium	3435	7584	0	543	68	64	64	382	526	32	0	0	0	0	18	2024
38	ASV19124	-0.265511	0.537382	0.170472	0.566588	-1.5575	0.948453	0.145321	0.361609	0.646911	0.748375	FALSE	FALSE	Bacteria	Bacillota	Bacilli	Erysipelotrichales	Erysipelotrichaceae	Holdemania	22	4	30	39	10	182	74	300	0	22	37	0	44	56	26	179
40	ASV1986	-0.245975	0.532813	0.44755	0.597826	-0.549605	0.891252	0.592672	0.390315	0.925673	0.748375	FALSE	FALSE	Bacteria	Bacillota	Bacilli	Erysipelotrichales	Erysipelatoclostridiaceae	Erysipelotrichaceae UCG-003	1242	192	0	1238	316	376	194	526	212	196	24	0	82	510	338	256
43	ASV22209	-0.29492	0.518447	0.399809	0.599884	-0.737653	0.864245	0.479515	0.409895	0.870699	0.748375	FALSE	FALSE	Bacteria	Bacillota	Clostridia	Oscillospirales	Oscillospiraceae	Incertae Sedis_230	34	0	14	228	0	152	154	0	0	14	20	56	512	90	0	64
48	ASV244	-0.146054	0.510591	0.307261	0.52672	-0.475342	0.969379	0.641875	0.348806	0.930364	0.748375	FALSE	FALSE	Bacteria	Bacteroidota	Bacteroidia	Bacteroidales	Bacteroidaceae	Bacteroides	35331	59985	73075	10813	3248	33108	42838	100988	6992	45652	31497	5230	8109	51482	12185	15878
68	ASV328	-0.06381	0.420511	0.295164	0.488046	-0.216185	0.861621	0.832199	0.404509	0.952899	0.748375	FALSE	FALSE	Bacteria	Bacteroidota	Bacteroidia	Bacteroidales	Barnesiellaceae	Barnesiella	9138	8362	4814	22646	1464	0	9378	24924	1628	5494	18667	1602	3422	6844	13708	6742
84	ASV40542	-0.220009	0.367583	0.0436667	0.356772	-5.03836	1.0303	0.0372084	0.411162	0.270251	0.748375	FALSE	FALSE	Bacteria	Bacillota	Clostridia	Oscillospirales	Ruminococcaceae	Phocea	0	0	0	16	8	24	0	0	0	0	0	0	0	0	0	65
100	ASV5253	0.397221	-0.710511	0.454005	0.715803	0.874928	-0.992607	0.402138	0.344312	0.804276	0.748375	FALSE	FALSE	Bacteria	Bacillota	Clostridia	Lachnospirales	Lachnospiraceae	[Eubacterium] xylanophilum group	2532	54	0	16	164	1366	748	0	596	112	0	0	456	622	12	517
114	ASV7023	0.448505	-0.630011	0.499778	0.638768	0.897408	-0.98629	0.388721	0.345188	0.804276	0.748375	FALSE	FALSE	Bacteria	Bacillota	Clostridia	Lachnospirales	Lachnospiraceae	Mediterraneibacter	167	50	537	91	280	72	0	0	168	0	172	32	10	21	20	193
117	ASV7209	-0.245156	0.47977	0.226029	0.521042	-1.08462	0.920789	0.299399	0.375301	0.790084	0.748375	FALSE	FALSE	Bacteria	Bacillota	Clostridia	Oscillospirales	UCG-011	Incertae Sedis_233	127	100	124	249	36	96	44	40	26	614	185	0	72	128	0	62
119	ASV7255	-0.191895	0.481692	0.324003	0.519699	-0.592263	0.926868	0.568254	0.37818	0.925673	0.748375	FALSE	FALSE	Bacteria	Bacillota	Clostridia	Lachnospirales	Lachnospiraceae	Blautia	263	0	0	577	16	158	50	0	162	104	0	0	106	354	233	92
129	ASV8709	0.511735	-0.791084	0.192443	0.826289	2.65915	-0.957394	0.0564405	0.392585	0.354036	0.748375	FALSE	FALSE	Bacteria	Verrucomicrobiota	Verrucomicrobiia	Verrucomicrobiales_2	Akkermansiaceae_2	Akkermansia_2	0	1152	0	0	0	2	0	2	0	0	123	0	0	0	10	49
132	ASV90	-0.258188	0.621238	0.458629	0.665615	-0.562955	0.933329	0.583045	0.367662	0.925673	0.748375	FALSE	FALSE	Bacteria	Thermodesulfobacteriota	Desulfovibrionia_2	Desulfovibrionales_2	Desulfovibrionaceae_2	Bilophila_2	4866	16490	2764	1204	266	2434	7700	19481	3033	8558	24839	0	4640	3041	210	7230
138	ASV9825	-0.348064	0.573954	0.145468	0.628322	-2.39272	0.91347	0.0621784	0.402894	0.37001	0.748375	FALSE	FALSE	Bacteria	Bacillota	Bacilli	Erysipelotrichales	Erysipelatoclostridiaceae	Thomasclavelia	78	0	146	129	0	52	0	234	0	0	0	992	0	0	0	42
44	ASV2269	-0.307257	0.726387	0.782393	0.895972	-0.392714	0.810725	0.700894	0.432116	0.930364	0.774442	FALSE	FALSE	Bacteria	Bacillota	Clostridia	Lachnospirales	Lachnospiraceae	[Eubacterium] ventriosum group	411	449	581	85	90	656	640	988	202	172	1	0	576	503	635	1262
2	ASV10225	-0.131622	0.354114	0.14924	0.459684	-0.881944	0.770342	0.39513	0.455996	0.804276	0.802909	FALSE	FALSE	Bacteria	Bacillota	Clostridia	Oscillospirales	Oscillospiraceae	Colidextribacter	100	88	95	46	44	466	300	566	44	40	0	0	98	166	70	243
64	ASV32	0.460908	-0.669447	0.646115	0.878488	0.713354	-0.762045	0.488236	0.459636	0.87502	0.802909	FALSE	FALSE	Bacteria	Bacillota	Bacilli	Lactobacillales	Streptococcaceae	Streptococcus	50	23	0	103	1285	90	422	1164	1186	239	15	6	155	170	34	26
30	ASV1443	0.307876	-0.397269	0.338458	0.544819	0.909643	-0.729176	0.378405	0.477917	0.804276	0.824406	FALSE	FALSE	Bacteria	Bacteroidota	Bacteroidia	Bacteroidales	Tannerellaceae	Parabacteroides	1510	3577	5778	652	652	758	3746	1706	3368	1955	18372	590	1879	7089	1338	5103
77	ASV3740	-0.25588	0.609444	0.669912	0.847472	-0.38196	0.719132	0.710482	0.488524	0.930364	0.8323	FALSE	FALSE	Bacteria	Bacillota	Clostridia	Lachnospirales	Lachnospiraceae	Lachnospira	613	502	8	0	94	328	3812	114	194	20	0	0	0	976	4	643
91	ASV4335	-0.183205	0.507445	0.492538	0.714597	-0.371962	0.710113	0.719581	0.497808	0.930364	0.837775	FALSE	FALSE	Bacteria	Bacillota	Clostridia	Lachnospirales	Lachnospiraceae	[Eubacterium] ruminantium group	241	36	0	2133	24	0	32	0	74	128	92	0	2762	0	0	169
9	ASV10717	0.220466	-0.379797	0.198515	0.572977	1.11057	-0.662848	0.303438	0.528642	0.790084	0.843253	FALSE	FALSE	Bacteria	Bacillota	Clostridia	Lachnospirales	Lachnospiraceae	Lachnospiraceae UCG-004	69	356	0	0	122	0	102	16	48	28	0	0	0	267	0	21
20	ASV1275	-0.328328	0.29653	0.305674	0.49945	-1.07411	0.593712	0.324058	0.574389	0.804276	0.843253	FALSE	FALSE	Bacteria	Bacillota	Clostridia	Lachnospirales	Lachnospiraceae	Howardella	8	10	0	74	0	68	0	0	0	0	116	0	52	30	0	102
33	ASV1564	-0.314876	0.555116	0.622283	0.925952	-0.506001	0.599508	0.623823	0.56217	0.925673	0.843253	FALSE	FALSE	Bacteria	Bacillota	Clostridia	Oscillospirales	Ruminococcaceae	Negativibacillus	28	4	302	1046	10	922	678	0	0	26	4	0	524	126	0	306
45	ASV2281	-0.0688419	0.381507	0.434363	0.595623	-0.158489	0.640517	0.876943	0.534951	0.952899	0.843253	FALSE	FALSE	Bacteria	Bacillota	Clostridia	Lachnospirales	Lachnospiraceae	Anaerostipes	186	1084	0	332	48	238	1704	0	36	334	0	64	2216	1174	208	407
53	ASV2763	0.211024	-0.515294	0.595517	0.765428	0.354354	-0.673211	0.729773	0.514708	0.930364	0.843253	FALSE	FALSE	Bacteria	Bacillota	Clostridia	Clostridia UCG-014	Incertae Sedis_119	Incertae Sedis_217	726	0	1530	0	410	46	718	112	204	30	20	0	108	542	12	738
54	ASV27897	0.55208	-0.397937	0.340981	0.551736	1.61909	-0.721245	0.203863	0.522886	0.740817	0.843253	FALSE	FALSE	Bacteria	Bacillota	Clostridia	Oscillospirales	Ruminococcaceae	Fournierella	0	0	0	0	294	426	0	0	0	0	0	6	20	64	0	0
71	ASV3523	-0.233561	0.479142	0.646697	0.759575	-0.36116	0.630802	0.72482	0.541054	0.930364	0.843253	FALSE	FALSE	Bacteria	Bacillota	Clostridia	Oscillospirales	Oscillospiraceae	Intestinimonas	5	0	69	51	10	468	308	114	0	96	1777	0	340	93	20	308
81	ASV3932	-0.121978	0.46244	0.595274	0.749268	-0.204912	0.617188	0.840591	0.547018	0.952899	0.843253	FALSE	FALSE	Bacteria	Bacillota	Clostridia	Lachnospirales	Lachnospiraceae	Enterocloster	232	158	61	538	26	208	24	174	46	382	6428	14	93	62	39	342
82	ASV39551	0.296334	0.316509	0.303008	0.455251	0.977974	0.695242	0.40021	0.536917	0.804276	0.843253	FALSE	FALSE	Bacteria	Bacillota	Clostridia	Oscillospirales	Ruminococcaceae	[Clostridium] methylpentosum group	0	0	18	0	0	0	0	0	0	0	81	6	12	0	2	0
92	ASV4515	-0.0811962	0.380875	0.5092	0.659568	-0.159458	0.577461	0.875585	0.572798	0.952899	0.843253	FALSE	FALSE	Bacteria	Bacillota	Clostridia	Oscillospirales	Butyricicoccaceae	Agathobaculum	2310	387	100	59	34	338	431	266	48	165	12	66	79	61	168	364
116	ASV713	0.0900706	0.585987	0.809236	0.892758	0.111303	0.656378	0.918405	0.558434	0.97392	0.843253	FALSE	FALSE	Bacteria	Bacteroidota	Bacteroidia	Bacteroidales	Prevotellaceae	Incertae Sedis_316	0	0	962	1532	12472	0	6540	0	4	0	0	0	0	0	0	0
134	ASV9159	-0.131181	0.349082	0.368538	0.584064	-0.35595	0.597676	0.727588	0.560324	0.930364	0.843253	FALSE	FALSE	Bacteria	Bacillota	Clostridia	Peptostreptococcales-Tissierellales	Anaerovoracaceae	Family XIII AD3011 group	41	114	120	168	174	310	270	78	110	333	867	0	538	1784	99	794
87	ASV42721	0.0654854	-0.228085	0.25427	0.41417	0.257543	-0.550705	0.804167	0.598963	0.952899	0.855165	FALSE	FALSE	Bacteria	Bacillota	Clostridia	Oscillospirales	Butyricicoccaceae	UCG-009	12	0	6	14	22	22	58	0	0	10	19	0	28	0	0	0
94	ASV46161	-0.0795783	0.216976	0.145647	0.389622	-0.546378	0.556888	0.613853	0.607291	0.925673	0.855165	FALSE	FALSE	Bacteria	Actinomycetota	Coriobacteriia_2	Coriobacteriales_2	Coriobacteriales Incertae Sedis_2	Incertae Sedis_169	0	30	0	0	0	0	62	0	38	18	0	0	18	112	0	0
115	ASV71	0.439833	-0.388034	0.368171	0.709343	1.19464	-0.547033	0.27113	0.601352	0.75092	0.855165	FALSE	FALSE	Bacteria	Bacillota	Bacilli	Lactobacillales	Streptococcaceae	Lactococcus	0	11	0	354	13	7	1274	0	0	46	0	32	36	368	0	0
123	ASV7414	0.126108	-0.276414	0.333508	0.509442	0.378125	-0.542583	0.715174	0.6022	0.930364	0.855165	FALSE	FALSE	Bacteria	Actinomycetota	Coriobacteriia_2	Coriobacteriales_2	Eggerthellaceae_2	Gordonibacter_2	0	40	0	12	0	24	46	0	0	18	160	0	6	8	6	18
73	ASV3588	0.181348	-0.327065	0.349688	0.638168	0.518599	-0.512507	0.622604	0.62661	0.925673	0.873457	FALSE	FALSE	Bacteria	Bacillota	Bacilli	RF39	Incertae Sedis_116	Incertae Sedis_211	4036	2064	0	0	2430	0	390	0	244	3796	0	0	0	340	0	150
25	ASV1321	-0.0238823	0.229092	0.370424	0.503019	-0.0644729	0.455433	0.949864	0.658526	0.978218	0.875478	FALSE	FALSE	Bacteria	Verrucomicrobiota	Lentisphaeria	Victivallales	Victivallaceae	Victivallis	270	724	360	396	200	638	216	0	912	690	0	0	892	0	1752	1482
27	ASV13680	0.0373864	-0.159067	0.0436667	0.373951	0.856176	-0.42537	0.44016	0.692454	0.843639	0.875478	FALSE	FALSE	Bacteria	Bacillota	Clostridia	Lachnospirales	Lachnospiraceae	Dorea	24	10	0	28	0	20	0	0	0	8	0	0	0	0	0	10
34	ASV15647	0.276577	-0.306184	0.0599129	0.759229	4.61631	-0.403283	0.00575461	0.703407	0.0724535	0.875478	FALSE	FALSE	Bacteria	Bacillota	Bacilli	Erysipelotrichales	Erysipelatoclostridiaceae	Massiliomicrobiota	0	0	0	0	0	62	140	158	0	6	84	752	0	6	0	0
49	ASV24615	-0.173933	0.209827	0.20878	0.437182	-0.833092	0.479954	0.432296	0.645894	0.840236	0.875478	FALSE	FALSE	Bacteria	Bacillota	Clostridia	Lachnospirales	Lachnospiraceae	[Eubacterium] oxidoreducens group	0	0	18	40	0	88	74	0	16	0	14	0	76	12	0	82
52	ASV267	-0.0672997	0.353082	0.422136	0.870413	-0.159427	0.405649	0.87561	0.691132	0.952899	0.875478	FALSE	FALSE	Bacteria	Actinomycetota	Actinobacteria_2	Bifidobacteriales_2	Bifidobacteriaceae_2	Bifidobacterium_2	2395	522	584	1358	144	6444	17397	2310	1019	18291	1669	4872	470	1860	2521	62
72	ASV3538	0.143158	-0.2719	0.412968	0.659521	0.346656	-0.412269	0.734853	0.687412	0.930364	0.875478	FALSE	FALSE	Bacteria	Bacillota	Clostridia	Lachnospirales	Lachnospiraceae	Lachnoclostridium	487	286	412	0	184	338	182	20	8	522	222	0	212	100	104	66
86	ASV4087	-0.0782937	0.315412	0.408195	0.672443	-0.191805	0.469054	0.85139	0.64819	0.952899	0.875478	FALSE	FALSE	Bacteria	Bacillota	Clostridia	Lachnospirales	Lachnospiraceae	Fusicatenibacter	300	374	106	128	12	0	40	392	324	28	0	0	528	1208	74	48
97	ASV4915	-0.127978	0.296819	0.517756	0.698457	-0.247179	0.424965	0.808948	0.678383	0.952899	0.875478	FALSE	FALSE	Bacteria	Bacillota	Clostridia	Lachnospirales	Lachnospiraceae	Lachnospiraceae ND3007 group	206	36	0	93	58	246	478	36	102	116	5	0	32	901	257	166
110	ASV66873	0.251206	-0.192117	0.0436667	0.425969	5.75281	-0.451011	0.0289122	0.696164	0.249368	0.875478	FALSE	FALSE	Bacteria	Bacillota	Clostridia	Lachnospirales	Lachnospiraceae	Extibacter	0	0	0	0	0	14	22	0	0	0	0	12	0	4	0	0
112	ASV675	-0.0988127	0.27972	0.533828	0.720656	-0.185102	0.388147	0.856005	0.704189	0.952899	0.875478	FALSE	FALSE	Bacteria	Bacteroidota	Bacteroidia	Bacteroidales	Barnesiellaceae	Coprobacter	892	1160	910	464	916	7106	1072	482	14	380	2590	0	666	324	1320	3680
127	ASV846	0.176517	-0.310271	0.321842	0.656511	0.548458	-0.472607	0.592672	0.64433	0.925673	0.875478	FALSE	FALSE	Bacteria	Bacillota	Clostridia	Oscillospirales	Oscillospiraceae	UCG-002	3444	388	3054	1598	1216	1598	4410	80	344	2512	1872	0	348	764	472	10481
136	ASV966	0.153297	-0.238625	0.39968	0.586686	0.38355	-0.406733	0.708021	0.691365	0.930364	0.875478	FALSE	FALSE	Bacteria	Bacteroidota	Bacteroidia	Bacteroidales	Marinifilaceae	Butyricimonas	1320	4250	2971	1526	3124	0	4028	776	676	7348	23317	0	3863	1410	470	2198
88	ASV4293	0.239385	-0.227813	0.176494	0.65764	1.35633	-0.346409	0.217112	0.739215	0.743475	0.910818	FALSE	FALSE	Bacteria	Bacillota	Clostridia	Lachnospirales	Lachnospiraceae	Lachnospiraceae NK4A136 group	115	132	0	6	0	82	394	98	0	0	0	8	0	1768	32	0
7	ASV10587	0.0555727	0.136011	0.327041	0.468832	0.169926	0.290106	0.87173	0.783382	0.952899	0.91316	FALSE	FALSE	Bacteria	Pseudomonadota	Gammaproteobacteria_2	Burkholderiales_2	Oxalobacteraceae_2	Oxalobacter_2	107	0	432	0	116	0	262	0	24	162	546	0	0	0	0	0
57	ASV2909	-0.069344	0.216573	0.436031	0.706195	-0.159034	0.306676	0.876086	0.763947	0.952899	0.91316	FALSE	FALSE	Bacteria	Bacillota	Clostridia	Oscillospirales	[Eubacterium] coprostanoligenes group	Incertae Sedis_234	3306	275	2273	1106	292	304	1000	1802	820	9705	90	0	939	481	96	425
98	ASV5017	0.0646524	-0.176497	0.272818	0.601069	0.23698	-0.293638	0.817028	0.7745	0.952899	0.91316	FALSE	FALSE	Bacteria	Bacillota	Clostridia	Lachnospirales	Lachnospiraceae	Lachnospiraceae UCG-008	317	126	128	24	0	216	50	0	178	20	402	0	108	1420	67	201
99	ASV5030	-0.0698312	0.112493	0.0976321	0.398943	-0.715248	0.281976	0.501327	0.787435	0.886963	0.91316	FALSE	FALSE	Bacteria	Bacillota	Clostridia	Lachnospirales	Lachnospiraceae	Moryella	28	0	0	80	12	0	54	12	0	18	0	0	22	28	0	0
108	ASV6655	0.00526875	0.270236	0.579099	0.930234	0.00909819	0.290504	0.99289	0.77639	1	0.91316	FALSE	FALSE	Bacteria	Bacillota	Clostridia	Lachnospirales	Lachnospiraceae	Coprococcus	1329	194	10	1196	18	106	1152	0	368	1388	0	2	200	2254	826	729
111	ASV6740	0.157384	-0.18107	0.277327	0.625097	0.567502	-0.289667	0.588103	0.780463	0.925673	0.91316	FALSE	FALSE	Bacteria	Bacillota	Clostridia	Peptococcales	Peptococcaceae	Peptococcus	138	246	0	0	188	0	364	0	844	3096	0	0	0	68	136	92
121	ASV7394	0.0149986	-0.128875	0.17189	0.417887	0.0872566	-0.308396	0.932036	0.763543	0.97392	0.91316	FALSE	FALSE	Bacteria	Bacillota	Clostridia	Oscillospirales	Oscillospiraceae	Oscillibacter	165	103	166	425	0	216	512	206	0	62	508	0	305	311	113	623
19	ASV125	0.166067	-0.113651	0.200242	0.469057	0.829329	-0.242296	0.420834	0.812064	0.829645	0.92864	FALSE	FALSE	Bacteria	Bacteroidota	Bacteroidia	Bacteroidales	Rikenellaceae	Alistipes	21941	16946	16961	12909	3893	23038	13610	11281	8126	5112	36845	740	25400	27027	5246	49674
23	ASV13	0.117771	-0.109917	0.120617	0.42875	0.97641	-0.256368	0.400872	0.814242	0.804276	0.92864	FALSE	FALSE	Bacteria	Cyanobacteriota	Cyanobacteriia_2	Chloroplast_2	Incertae Sedis_227	Incertae Sedis_497	0	0	0	0	0	0	0	0	14	0	0	0	58	10	16	144
26	ASV13231	0.0308578	0.112335	0.388656	0.604625	0.0793961	0.185793	0.938284	0.856321	0.97392	0.960652	FALSE	FALSE	Bacteria	Bacillota	Clostridia	Oscillospirales	Oscillospiraceae	UCG-005	1035	48	20	191	190	0	296	0	50	230	0	0	194	40	30	1064
35	ASV1746	0.143821	-0.0691584	0.311558	0.510685	0.461617	-0.135423	0.651447	0.894206	0.930364	0.960652	FALSE	FALSE	Bacteria	Bacteroidota	Bacteroidia	Bacteroidales	Marinifilaceae	Odoribacter	3761	1474	1318	580	992	632	1528	4046	918	1342	2242	286	318	4071	3371	2543
37	ASV1830	0.00189452	0.081705	0.39333	0.522353	0.00481662	0.156417	0.996275	0.879579	1	0.960652	FALSE	FALSE	Bacteria	Bacillota	Bacilli	Erysipelotrichales	Erysipelotrichaceae	Faecalitalea	1778	432	942	234	0	0	266	0	38	348	0	0	788	0	64	372
66	ASV3244	0.167124	0.0638578	0.155401	0.494112	1.07544	0.129238	0.331312	0.902208	0.804276	0.960652	FALSE	FALSE	Bacteria	Actinomycetota	Actinobacteria_2	Actinomycetales_2	Actinomycetaceae_2	Schaalia	0	2	0	47	2	12	26	0	0	0	0	4	0	4	0	0
107	ASV6438	0.0791659	-0.0674617	0.310055	0.553219	0.255329	-0.121944	0.802793	0.904962	0.952899	0.960652	FALSE	FALSE	Bacteria	Bacillota	Clostridia	Monoglobales	Monoglobaceae	Monoglobus	509	138	43	164	84	448	954	394	290	404	0	0	148	138	46	37
118	ASV7248	-0.165742	0.103947	0.254204	0.617666	-0.652003	0.16829	0.530696	0.870076	0.904149	0.960652	FALSE	FALSE	Bacteria	Bacillota	Clostridia	Christensenellales	Christensenellaceae	Incertae Sedis_216	18	2	34	192	0	88	74	0	0	24	157	0	30	78	0	132
122	ASV7411	-0.0794804	-0.0576756	0.194161	0.463151	-0.409352	-0.124529	0.694517	0.904397	0.930364	0.960652	FALSE	FALSE	Bacteria	Bacillota	Clostridia	Lachnospirales	Defluviitaleaceae	Defluviitaleaceae UCG-011	38	0	0	24	0	44	18	0	46	4	0	0	30	62	0	74
126	ASV840	0.0497374	-0.0644227	0.218203	0.420141	0.227941	-0.153336	0.827261	0.883161	0.952899	0.960652	FALSE	FALSE	Bacteria	Bacteroidota	Bacteroidia	Bacteroidales	Barnesiellaceae	Incertae Sedis_292	737	470	1439	331	0	0	2374	0	212	0	0	0	0	0	330	2419
130	ASV8749	0.0940217	-0.124348	0.46299	0.680178	0.203075	-0.182816	0.843149	0.858595	0.952899	0.960652	FALSE	FALSE	Bacteria	Bacillota	Clostridia	Oscillospirales	Oscillospiraceae	Oscillospira	24	92	654	42	38	260	50	18	0	12	0	0	0	128	6	18
13	ASV11421	0.0637168	-0.0365635	0.153091	0.430519	0.416203	-0.0849289	0.684608	0.933718	0.930364	0.978627	FALSE	FALSE	Bacteria	Bacillota	Clostridia	Lachnospirales	Lachnospiraceae	Incertae Sedis_225	642	468	145	257	166	118	326	472	146	334	0	0	144	165	164	139
102	ASV536	0.1655	-0.0967597	0.862372	1.18337	0.191912	-0.0817661	0.850776	0.936078	0.952899	0.978627	FALSE	FALSE	Bacteria	Bacillota	Clostridia	Christensenellales	Christensenellaceae	Christensenellaceae R-7 group	7711	1477	76	158	1771	7327	648	0	5111	2237	6	2	1046	988	2302	3769
89	ASV4299	0.0853252	0.0478323	0.397196	0.767254	0.214819	0.0623423	0.833006	0.951172	0.952899	0.98693	FALSE	FALSE	Bacteria	Bacillota	Clostridia	Oscillospirales	Ruminococcaceae	Incertae Sedis_231	1534	50	83	230	174	3324	96	80	466	2230	401	12	58	238	74	117
120	ASV7374	0.255204	-0.0456498	0.456569	0.928643	0.55896	-0.0491575	0.615201	0.963883	0.925673	0.992656	FALSE	FALSE	Bacteria	Bacillota	Bacilli	Erysipelotrichales	Erysipelotrichaceae	[Clostridium] innocuum group	0	0	0	0	0	18	0	0	4	0	882	1600	0	4	0	0
39	ASV1979	0.032188	0.013756	0.290086	0.499059	0.11096	0.0275638	0.913482	0.978463	0.97392	1	FALSE	FALSE	Bacteria	Bacillota	Clostridia	Clostridia vadinBB60 group	Incertae Sedis_120	Incertae Sedis_218	510	830	375	103	110	434	174	0	544	176	311	0	1402	734	328	1240
63	ASV3108	0.048696	-0.00652173	0.619408	0.870955	0.078617	-0.00748802	0.938633	0.994149	0.97392	1	FALSE	FALSE	Bacteria	Bacillota	Clostridia	Lachnospirales	Lachnospiraceae	Roseburia	317	588	297	50	884	70	970	2648	4	66	0	0	138	1549	799	233
83	ASV402	NA	NA	NA	NA	NA	NA	1	1	1	1	FALSE	FALSE	Bacteria	Bacteroidota	Bacteroidia	Bacteroidales	Prevotellaceae	Hoylesella	0	2	0	8	0	0	0	4	0	0	0	0	0	0	0	2
105	ASV6035	NA	NA	NA	NA	NA	NA	1	1	1	1	FALSE	FALSE	Bacteria	Verrucomicrobiota	Lentisphaeria	Victivallales	vadinBE97	Incertae Sedis_1044	438	0	160	0	60	0	0	0	1048	0	0	0	18	0	168	0

## Sheet: differential_ancom_deseq2_Stoma
	taxon	lfc_(Intercept)	lfc_TypeK	se_(Intercept)	se_TypeK	W_(Intercept)	W_TypeK	p_(Intercept)	p_TypeK	q_(Intercept)	q_TypeK	diff_(Intercept)	diff_TypeK	domain	phylum	class	order	family	genus	1_B_zoladek_noworodek.IonXpress_025.bam.fastq	1_K_zoladek_noworodek.IonXpress_061.bam.fastq	2_B_zoladek_noworodek.IonXpress_069.bam.fastq	2_K_zoladek_noworodek.IonXpress_062.bam.fastq	3_B_zoladek_noworodek.IonXpress_070.bam.fastq	3_K_zoladek_noworodek.IonXpress_063.bam.fastq	4_B_zoladek_noworodek.IonXpress_071.bam.fastq	4_K_zoladek_noworodek.IonXpress_064.bam.fastq	5_B_zoladek_noworodek.IonXpress_072.bam.fastq	5_K_zoladek_noworodek.IonXpress_065.bam.fastq	6_B_zoladek_noworodek.IonXpress_073.bam.fastq	6_K_zoladek_noworodek.IonXpress_066.bam.fastq	7_B_zoladek_noworodek.IonXpress_074.bam.fastq	7_K_zoladek_noworodek.IonXpress_067.bam.fastq	8_B_zoladek_noworodek.IonXpress_075.bam.fastq	8_K_zoladek_noworodek.IonXpress_068.bam.fastq
27	ASV1279	0.830169	-0.726826	0.0704934	0.338352	11.7766	-2.14813	7.76665e-05	0.084444	0.00881383	0.310908	TRUE	FALSE	Bacteria	Bacillota	Clostridia	Lachnospirales	Lachnospiraceae	[Eubacterium] eligens group	60	208	0	0	0	364	0	80	0	0	0	452	458	0	0	86
41	ASV1443	1.40073	-1.57366	0.194546	0.70462	7.19998	-2.23334	0.000177459	0.0606708	0.00881383	0.275695	TRUE	FALSE	Bacteria	Bacteroidota	Bacteroidia	Bacteroidales	Tannerellaceae	Parabacteroides	278	2	0	410	0	0	0	672	0	0	481	830	594	84	0	182
83	ASV20159	1.178	-1.66703	0.0629838	0.506787	18.7032	-3.28941	4.81119e-05	0.0302324	0.00881383	0.217718	TRUE	FALSE	Bacteria	Acidobacteriota	Blastocatellia	2024-11-01	Incertae Sedis_58	Incertae Sedis_92	0	4	0	0	0	0	0	94	132	468	0	10	0	0	188	0
95	ASV2308	-0.725721	0.742096	0.0306543	0.280634	-23.6743	2.64435	0.000165141	0.077367	0.00881383	0.294659	TRUE	FALSE	Bacteria	Bacteroidota	Bacteroidia	Bacteroidales	Prevotellaceae	Paraprevotella	0	0	0	518	0	200	0	0	0	428	108	184	0	0	0	0
137	ASV3919	-0.730098	2.8035	0.0338254	0.303564	-21.5843	9.23529	0.000217625	0.00268587	0.00881383	0.175204	TRUE	FALSE	Bacteria	Actinomycetota	Actinobacteria_2	Micrococcales_2	Microbacteriaceae_2	Frigoribacterium_2	7	1798	0	0	0	0	71	0	0	780	60	0	0	0	0	0
224	ASV846	2.17559	-2.28462	0.0306543	0.400681	70.9719	-5.70184	0.000198471	0.0294087	0.00881383	0.217718	TRUE	FALSE	Bacteria	Bacillota	Clostridia	Oscillospirales	Oscillospiraceae	UCG-002	68	0	0	464	0	28	0	0	0	0	0	0	0	0	0	26
105	ASV2659	-1.52207	1.84616	0.0306543	0.472692	-49.6528	3.90563	0.000405367	0.0597424	0.014072	0.275695	TRUE	FALSE	Bacteria	Thermodesulfobacteriota	Desulfovibrionia_2	Desulfovibrionales_2	Desulfomicrobiaceae_2	Thermodesulfomicrobium	0	24	0	300	0	0	42	0	0	2970	0	0	0	0	0	0
101	ASV2591	-0.472657	0.477181	0.0308753	0.300665	-15.3086	1.58709	0.000605387	0.210689	0.0183886	0.501936	TRUE	FALSE	Bacteria	Actinomycetota	Actinobacteria_2	Micrococcales_2	Dermabacteraceae_2	Brachybacterium_2	0	0	0	80	0	266	62	0	0	86	51	0	0	0	0	0
67	ASV18059	-1.15196	1.64724	0.0826283	0.286601	-13.9415	5.74751	0.000799019	0.0104621	0.0202976	0.209787	TRUE	FALSE	Bacteria	Myxococcota	Polyangiia	mle1-27_2	Incertae Sedis_281	Incertae Sedis_610	0	98	0	0	34	340	0	0	0	180	38	0	0	0	0	0
76	ASV1930	0.451975	-0.0581928	0.0329089	0.393747	13.7341	-0.147792	0.000835294	0.891881	0.0202976	1	TRUE	FALSE	Bacteria	Actinomycetota	Actinobacteria_2	Frankiales_2	Sporichthyaceae_2	hgcI clade_2	12	0	0	708	0	66	0	0	0	0	0	0	0	0	82	30
199	ASV6743	-1.24925	3.08826	0.101312	0.277107	-12.3307	11.1446	0.001149	0.0015482	0.0242078	0.175204	TRUE	FALSE	Bacteria	Bacillota	Bacilli	Bacillales	Bacillaceae	Geobacillus	0	1006	0	0	0	0	74	1404	0	0	36	0	134	0	0	0
242	ASV9694	0.548696	-0.774794	0.0952878	0.323641	5.7583	-2.394	0.00119545	0.0537328	0.0242078	0.266471	TRUE	FALSE	Bacteria	Actinomycetota	Thermoleophilia_2	Solirubrobacterales_2	Solirubrobacteraceae_2	Solirubrobacter_2	14	0	0	118	0	0	128	0	110	236	206	20	0	0	142	0
11	ASV110	0.80573	-1.16837	0.0306543	0.341236	26.2844	-3.42394	0.00144432	0.0757365	0.0250692	0.294659	TRUE	FALSE	Bacteria	Bacteroidota	Bacteroidia	Bacteroidales	Prevotellaceae	Prevotellaceae UCG-001	0	0	0	252	0	0	0	0	0	514	0	34	0	0	350	0
35	ASV1370	-1.2706	2.02186	0.227982	0.459289	-5.57327	4.40215	0.00141531	0.00455778	0.0250692	0.175204	TRUE	FALSE	Bacteria	Pseudomonadota	Gammaproteobacteria_2	Burkholderiales_2	Burkholderiaceae_2	Polynucleobacter_2	0	168	0	0	66	730	16	686	124	0	0	764	0	0	0	48
134	ASV3810	0.322629	-0.367381	0.0306543	0.373539	10.5247	-0.983514	0.00183189	0.397876	0.0296767	0.724108	TRUE	FALSE	Bacteria	Actinomycetota	Actinobacteria_2	Mycobacteriales	Nocardiaceae_2	Williamsia_2	0	150	0	0	0	0	0	0	0	1110	242	38	0	0	0	172
49	ASV1526	0.698032	-0.955366	0.13913	0.392656	5.01711	-2.43309	0.00241097	0.0509481	0.0344627	0.257925	TRUE	FALSE	Bacteria	Pseudomonadota	Gammaproteobacteria_2	Pseudomonadales_2	Marinomonadaceae_2	Marinomonas_2	64	28	796	0	360	0	676	0	0	0	264	174	0	246	0	0
238	ASV931	0.439096	-0.969335	0.0870021	0.388494	5.04695	-2.49511	0.00234068	0.0468372	0.0344627	0.252921	TRUE	FALSE	Bacteria	Pseudomonadota	Gammaproteobacteria_2	Burkholderiales_2	Hydrogenophilaceae_2	Tepidiphilus_2	0	32	840	0	688	0	0	348	734	0	0	316	1022	0	0	566
166	ASV5117	0.352298	-0.373292	0.0380272	0.380861	9.26438	-0.980125	0.00266134	0.399302	0.035928	0.724108	TRUE	FALSE	Bacteria	Chloroflexota	Anaerolineae_2	Caldilineales_2	Caldilineaceae_2	Incertae Sedis_422	0	0	0	0	0	0	398	0	272	72	0	510	0	194	0	0
147	ASV4153	0.471791	-0.541958	0.0745353	0.300447	6.32976	-1.80384	0.00318849	0.145587	0.0407792	0.40664	TRUE	FALSE	Bacteria	Patescibacteria	Gracilibacteria	Candidatus Peribacteria	Incertae Sedis_312	Incertae Sedis_648	32	0	254	0	0	0	0	290	272	116	228	0	0	0	0	0
103	ASV263	-0.556029	1.41247	0.129521	0.399419	-4.29297	3.5363	0.00359753	0.00951702	0.04371	0.209787	TRUE	FALSE	Bacteria	Cyanobacteriota	Vampirivibrionia_2	Gastranaerophilales_2	Gastranaerophilaceae	Zag_111	10	358	0	0	0	358	183	138	42	0	0	164	0	134	0	1960
102	ASV2620	-0.635495	0.718562	0.0405552	0.277735	-15.6699	2.58722	0.00404786	0.122533	0.0468395	0.368484	TRUE	FALSE	Bacteria	Pseudomonadota	Gammaproteobacteria_2	Burkholderiales_2	Rhodocyclaceae_2	C39_2	0	0	146	0	148	0	0	0	0	224	0	0	0	0	0	274
149	ASV4225	0.590449	-0.871913	0.122515	0.325016	4.81941	-2.68268	0.00480091	0.0436799	0.0506299	0.25272	FALSE	FALSE	Bacteria	Actinomycetota	Actinobacteria_2	Frankiales_2	Incertae Sedis_88	Incertae Sedis_134	0	100	0	0	0	358	607	0	0	812	260	0	0	48	686	0
156	ASV4440	0.431869	-0.0413659	0.0306543	0.286836	14.0884	-0.144215	0.00500049	0.898551	0.0506299	1	FALSE	FALSE	Bacteria	Actinomycetota	Actinobacteria_2	Micrococcales_2	Microbacteriaceae_2	Rhodoluna_2	8	0	0	0	0	60	0	0	0	86	0	0	0	0	0	114
173	ASV5253	0.727668	-0.835717	0.0973287	0.352031	7.47639	-2.37399	0.00495573	0.0981495	0.0506299	0.318735	FALSE	FALSE	Bacteria	Bacillota	Clostridia	Lachnospirales	Lachnospiraceae	[Eubacterium] xylanophilum group	24	0	0	294	0	0	0	0	0	0	0	0	328	0	86	22
47	ASV1519	-0.623747	1.49356	0.114773	0.28072	-5.43463	5.32046	0.00556279	0.00600371	0.0540703	0.175204	FALSE	FALSE	Bacteria	Bacillota	Bacilli	Lactobacillales	Aerococcaceae	Abiotrophia	0	306	84	0	210	706	100	0	0	0	146	0	0	0	0	0
159	ASV4516	0.711137	-0.859889	0.172377	0.429766	4.12548	-2.00083	0.00617821	0.0923196	0.0556039	0.315967	FALSE	FALSE	Bacteria	Bdellovibrionota	Oligoflexia	Oligoflexales	Oligoflexaceae	Incertae Sedis_378	16	40	0	0	0	88	58	0	0	18	240	0	252	116	0	0
191	ASV6271	0.280119	-1.22734	0.0404064	0.321889	6.93253	-3.81292	0.00615438	0.0317252	0.0556039	0.218352	FALSE	FALSE	Bacteria	Myxococcota	Polyangiia	Polyangiales_2	Polyangiaceae_2	Pajaroellobacter_2	0	0	294	0	0	0	244	0	0	274	0	22	352	0	0	0
2	ASV10095	0.536902	-1.14546	0.043506	0.285867	12.3409	-4.00698	0.00650213	0.0570086	0.0564292	0.275695	FALSE	FALSE	Bacteria	Pseudomonadota	Alphaproteobacteria_2	Sphingomonadales_2	Sphingomonadaceae_2	Rhizorhabdus	0	0	0	0	960	0	566	0	0	472	0	0	0	44	0	0
237	ASV93	0.67041	-1.08908	0.211654	0.416709	3.16749	-2.61352	0.00684935	0.0204325	0.0573928	0.217718	FALSE	FALSE	Bacteria	Bacillota	Bacilli	Staphylococcales	Staphylococcaceae	Staphylococcus	202	1281	4563	2234	1551	554	7154	876	2867	792	3492	2780	3900	139	3310	1324
111	ASV2909	0.880661	-0.848054	0.205433	0.464364	4.28686	-1.82627	0.00781235	0.127377	0.061931	0.368484	FALSE	FALSE	Bacteria	Bacillota	Clostridia	Oscillospirales	[Eubacterium] coprostanoligenes group	Incertae Sedis_234	91	0	0	82	0	32	115	0	0	0	278	574	0	94	0	0
112	ASV2914	-0.342827	0.788753	0.0306543	0.802217	-11.1836	0.983216	0.00790066	0.429164	0.061931	0.724214	FALSE	FALSE	Bacteria	Pseudomonadota	Gammaproteobacteria_2	Burkholderiales_2	Hydrogenophilaceae_2	Hydrogenophilus_2	0	0	0	0	0	0	76	4	0	0	0	52	0	5447	0	0
154	ASV4317	0.326281	0.470842	0.0306543	0.276427	10.6439	1.70332	0.00871155	0.230621	0.0661534	0.533723	FALSE	FALSE	Bacteria	Actinomycetota	Actinobacteria_2	Propionibacteriales_2	Propionibacteriaceae_2	Tessaracoccus_2	24	0	0	0	0	0	0	0	0	360	0	0	0	188	0	358
85	ASV20478	-0.439421	1.50467	0.0446163	0.268799	-9.84889	5.59775	0.0101525	0.0304626	0.0747592	0.217718	FALSE	FALSE	Bacteria	Actinomycetota	Thermoleophilia_2	Solirubrobacterales_2	Solirubrobacteraceae_2	Incertae Sedis_179	0	180	0	0	0	0	44	0	0	0	0	0	0	70	38	0
54	ASV1660	0.825827	-1.95149	0.262286	0.445452	3.14857	-4.38093	0.0136278	0.00234586	0.0973985	0.175204	FALSE	FALSE	Bacteria	Bacillota	Bacilli	Lactobacillales	Aerococcaceae	Facklamia	0	62	1216	0	0	0	257	686	776	86	1238	0	4366	62	1192	0
15	ASV11260	0.724066	-0.709335	0.140253	0.45381	5.16258	-1.56307	0.0140966	0.215979	0.0978704	0.509544	FALSE	FALSE	Bacteria	Acidobacteriota	Vicinamibacteria	Vicinamibacterales	Incertae Sedis_80	Incertae Sedis_117	12	14	0	856	0	0	304	0	0	0	352	0	0	0	0	0
59	ASV1746	0.596349	-1.28183	0.162897	0.299688	3.66089	-4.27721	0.0145814	0.00788445	0.0984244	0.191592	FALSE	FALSE	Bacteria	Bacteroidota	Bacteroidia	Bacteroidales	Marinifilaceae	Odoribacter	50	0	0	96	0	82	116	0	0	0	320	0	412	0	178	0
87	ASV208	-0.776211	1.37307	0.15422	0.476837	-5.03316	2.87954	0.0151159	0.0635528	0.0990917	0.280788	FALSE	FALSE	Bacteria	Campylobacterota	Campylobacteria	Campylobacterales	Sulfurimonadaceae	Sulfuricurvum	0	0	0	0	54	0	0	0	128	164	0	0	0	34	0	2444
136	ASV3907	-0.932162	1.9396	0.117406	0.288526	-7.93961	6.72245	0.0154958	0.0214197	0.0990917	0.217718	FALSE	FALSE	Bacteria	Myxococcota	Polyangiia	Nannocystales_2	Nannocystaceae_2	Nannocystis_2	0	0	0	0	0	572	0	608	0	0	120	0	0	0	36	0
89	ASV2126	-0.752574	1.32497	0.260765	0.454861	-2.88602	2.91291	0.0180005	0.0172294	0.112157	0.209787	FALSE	FALSE	Bacteria	Pseudomonadota	Gammaproteobacteria_2	Burkholderiales_2	Comamonadaceae_2	Limnohabitans_2	0	540	318	0	428	664	152	848	0	124	0	960	232	194	20	0
48	ASV1524	0.714573	-1.2779	0.279386	0.554883	2.55765	-2.30301	0.0238449	0.0384434	0.135953	0.234449	FALSE	FALSE	Bacteria	Actinomycetota	Actinobacteria_2	Micrococcales_2	Micrococcaceae_2	Kocuria_2	97	0	2478	220	2614	202	2524	2376	734	1850	349	54	1950	392	4144	244
77	ASV1975	-0.228421	0.239407	0.0704266	0.355373	-3.24339	0.673679	0.0228629	0.530396	0.135953	0.795831	FALSE	FALSE	Bacteria	Myxococcota	Polyangiia	Haliangiales_2	Haliangiaceae_2	Incertae Sedis_607	0	216	0	0	0	626	250	0	114	80	0	0	248	0	0	314
167	ASV5121	-0.129899	0.019938	0.0306543	0.377436	-4.23756	0.0528248	0.0240576	0.961192	0.135953	1	FALSE	FALSE	Bacteria	Patescibacteria	Parcubacteria	Incertae Sedis_128	Incertae Sedis_362	Incertae Sedis_698	0	0	0	940	0	0	258	328	0	386	0	42	0	0	0	0
190	ASV613	-0.574111	2.39529	0.0901408	0.39715	-6.36904	6.03119	0.0237763	0.0264071	0.135953	0.217718	FALSE	FALSE	Bacteria	Pseudomonadota	Alphaproteobacteria_2	Hyphomicrobiales	Rhizobiaceae_2	Aureimonas_2	30	7064	0	0	0	0	142	0	0	0	0	390	0	0	0	0
239	ASV9399	0.776495	-1.09524	0.277144	0.525944	2.80177	-2.08242	0.0264569	0.0758138	0.146114	0.294659	FALSE	FALSE	Bacteria	Bacteroidota	Bacteroidia	Flavobacteriales	Flavobacteriaceae	Capnocytophaga	0	108	0	188	0	0	102	392	110	0	718	8	0	52	680	0
63	ASV17865	0.401768	-1.67556	0.0675873	0.270623	5.94442	-6.19149	0.0271523	0.0251079	0.146622	0.217718	FALSE	FALSE	Bacteria	Pseudomonadota	Alphaproteobacteria_2	Hyphomicrobiales	Beijerinckiaceae_2	Chelatococcus_2	0	20	214	0	0	0	170	0	0	0	94	0	0	0	0	0
42	ASV14725	0.70943	-0.579952	0.121128	0.391442	5.85688	-1.48158	0.0279361	0.276639	0.147576	0.590302	FALSE	FALSE	Bacteria	Acidobacteriota	Blastocatellia	Blastocatellales	Blastocatellaceae	Blastocatella	26	0	0	0	0	0	86	284	0	30	0	0	0	0	0	0
196	ASV6612	-0.961071	1.72818	0.288298	0.440767	-3.33361	3.92085	0.029008	0.0172353	0.149978	0.209787	FALSE	FALSE	Bacteria	Dependentiae	Babeliae	Babeliales	Incertae Sedis_238	UBA12409	0	0	0	0	8	0	114	0	22	616	0	36	0	0	0	132
198	ASV6740	0.672166	-0.201401	0.172149	0.312308	3.90457	-0.644878	0.0298299	0.564927	0.151014	0.822019	FALSE	FALSE	Bacteria	Bacillota	Clostridia	Peptococcales	Peptococcaceae	Peptococcus	82	0	0	0	0	0	0	286	0	350	124	0	0	108	0	0
215	ASV7255	0.167071	-0.182222	0.0306543	0.283392	5.45016	-0.643002	0.0320552	0.586102	0.156196	0.830821	FALSE	FALSE	Bacteria	Bacillota	Clostridia	Lachnospirales	Lachnospiraceae	Blautia	0	32	0	0	0	0	0	0	0	134	0	0	0	0	46	30
243	ASV970	-0.33495	0.92087	0.12935	0.477727	-2.58948	1.92761	0.032139	0.0900528	0.156196	0.315967	FALSE	FALSE	Bacteria	Pseudomonadota	Gammaproteobacteria_2	Enterobacterales_2	Pasteurellaceae_2	Aggregatibacter_2	14	4462	0	746	0	162	0	686	348	506	183	0	0	0	161	218
234	ASV905	0.521611	-0.977888	0.178527	0.332893	2.92174	-2.93755	0.032947	0.0323485	0.156983	0.218352	FALSE	FALSE	Bacteria	Bacillota	Clostridia	Oscillospirales	Ruminococcaceae	Ruminococcus	18	0	0	0	0	0	72	0	238	206	274	30	304	0	0	0
64	ASV17936	-0.629874	1.25617	0.170258	0.31141	-3.69954	4.0338	0.034289	0.0273978	0.157212	0.217718	FALSE	FALSE	Bacteria	Pseudomonadota	Gammaproteobacteria_2	Pseudomonadales_2	Moraxellaceae_2	Agitococcus	0	0	0	0	138	460	0	0	0	0	0	220	286	0	30	0
229	ASV873	0.602243	-0.833376	0.254288	0.565447	2.36835	-1.47384	0.0340408	0.164325	0.157212	0.434032	FALSE	FALSE	Bacteria	Pseudomonadota	Gammaproteobacteria_2	Burkholderiales_2	Oxalobacteraceae_2	Massilia_2	34	534	360	156	778	442	2171	918	260	336	190	26	0	52	214	26
51	ASV1528	-0.595347	1.51883	0.21215	0.402831	-2.80626	3.77038	0.0377143	0.0130178	0.166629	0.209787	FALSE	FALSE	Bacteria	Pseudomonadota	Gammaproteobacteria_2	Enterobacterales_2	Pasteurellaceae_2	Haemophilus_2	0	2038	617	0	0	0	186	246	0	0	58	352	0	0	68	0
236	ASV9265	-0.734015	1.17613	0.145442	0.332089	-5.04677	3.54162	0.0370913	0.0713032	0.166629	0.293673	FALSE	FALSE	Bacteria	Pseudomonadota	Alphaproteobacteria_2	Sphingomonadales_2	Sphingomonadaceae_2	Novosphingobium_2	0	40	0	0	26	0	0	0	0	358	60	0	0	0	0	0
200	ASV675	-0.416704	0.521892	0.121142	0.29459	-3.43981	1.77159	0.0412418	0.174587	0.17896	0.45618	FALSE	FALSE	Bacteria	Bacteroidota	Bacteroidia	Bacteroidales	Barnesiellaceae	Coprobacter	0	0	0	0	810	704	190	0	0	0	0	276	0	0	0	618
19	ASV11793	-0.63486	1.83891	0.134739	0.294138	-4.71177	6.25186	0.0422119	0.024643	0.179956	0.217718	FALSE	FALSE	Bacteria	Pseudomonadota	Alphaproteobacteria_2	Hyphomicrobiales	Beijerinckiaceae_2	alphaI cluster_2	0	0	70	0	0	0	48	0	118	680	0	0	0	0	0	0
7	ASV1079	0.774218	-1.47881	0.334264	0.62127	2.31619	-2.3803	0.0430516	0.0385924	0.180371	0.234449	FALSE	FALSE	Bacteria	Actinomycetota	Actinobacteria_2	Mycobacteriales	Corynebacteriaceae_2	Lawsonella_2	19	18	294	32	1094	92	2297	0	672	0	756	148	0	0	102	1568
3	ASV104	0.446946	-0.542194	0.201563	0.513963	2.2174	-1.05493	0.0450336	0.31067	0.185478	0.629107	FALSE	FALSE	Bacteria	Bacillota	Negativicutes	Veillonellales-Selenomonadales	Veillonellaceae	Veillonella	71	1060	1084	1510	2048	938	2012	54	1428	1060	3489	640	0	1087	1101	1970
178	ASV5593	-0.700317	0.989607	0.271605	0.385904	-2.57844	2.56439	0.0495258	0.0503774	0.200579	0.257925	FALSE	FALSE	Bacteria	Pseudomonadota	Gammaproteobacteria_2	Pseudomonadales_2	Cellvibrionaceae_2	Cellvibrio_2	0	0	0	0	1040	562	180	394	0	420	36	622	0	0	0	0
227	ASV869	0.532624	-0.486021	0.239632	0.454541	2.22267	-1.06926	0.0504654	0.310084	0.201034	0.629107	FALSE	FALSE	Bacteria	Bacteroidota	Bacteroidia	Bacteroidales	Prevotellaceae	Prevotellaceae NK3B31 group	128	180	0	592	0	634	176	1410	0	740	0	66	1876	124	292	164
168	ASV5137	0.675422	-2.24038	0.249276	0.360627	2.70954	-6.21246	0.0535629	0.00341641	0.209932	0.175204	FALSE	FALSE	Bacteria	Patescibacteria	Saccharimonadia	Saccharimonadales	Saccharimonadaceae	TM7a	0	0	266	0	0	0	2250	0	0	114	278	0	0	0	680	46
24	ASV125	0.861281	-1.16187	0.405234	0.626292	2.12539	-1.85516	0.0550042	0.0882945	0.212159	0.315967	FALSE	FALSE	Bacteria	Bacteroidota	Bacteroidia	Bacteroidales	Rikenellaceae	Alistipes	2787	1106	0	2430	0	84	1067	1944	418	408	2129	904	5112	531	987	390
177	ASV553	-0.598883	1.6036	0.253688	0.382479	-2.3607	4.19265	0.0562299	0.00573235	0.213498	0.175204	FALSE	FALSE	Bacteria	Bacillota	Clostridia	Peptostreptococcales-Tissierellales	Family XI	Parvimonas	2	218	0	1056	0	0	83	0	202	530	0	190	128	0	0	0
115	ASV304	0.650752	-1.18383	0.314437	0.494892	2.06958	-2.39209	0.0607329	0.0340055	0.227048	0.223333	FALSE	FALSE	Bacteria	Pseudomonadota	Alphaproteobacteria_2	Rickettsiales_2	Mitochondria_2	Incertae Sedis_823	55	0	1552	720	1404	0	2044	1076	3630	1906	577	306	3682	242	4380	66
221	ASV8133	0.659614	-1.18499	0.242479	0.356833	2.72029	-3.32085	0.0725317	0.0450256	0.267049	0.252921	FALSE	FALSE	Bacteria	Actinomycetota	Actinobacteria_2	Pseudonocardiales_2	Pseudonocardiaceae_2	Actinomycetospora_2	16	0	0	0	0	66	353	0	360	0	40	0	0	0	0	0
110	ASV290	-0.527873	1.09651	0.272058	0.441658	-1.9403	2.48272	0.0762047	0.0288141	0.27232	0.217718	FALSE	FALSE	Bacteria	Pseudomonadota	Gammaproteobacteria_2	Burkholderiales_2	Comamonadaceae_2	Tepidimonas_2	0	126	259	1046	336	394	582	376	64	0	111	936	90	169	350	1434
124	ASV3435	-0.474642	0.711994	0.227687	0.567804	-2.08462	1.25394	0.0755678	0.250114	0.27232	0.552525	FALSE	FALSE	Bacteria	Pseudomonadota	Alphaproteobacteria_2	Acetobacterales_2	Acetobacteraceae_2	Roseomonas_2	0	102	1062	6448	0	1326	560	0	94	1932	134	0	0	0	0	68
16	ASV1128	0.523997	-0.647246	0.263654	0.508554	1.98744	-1.27272	0.0781181	0.235012	0.275112	0.533725	FALSE	FALSE	Bacteria	Bacillota	Negativicutes	Veillonellales-Selenomonadales	Veillonellaceae	Dialister	13	268	0	588	0	0	476	78	252	452	586	30	2270	0	0	914
1	ASV100	0.513788	-0.567328	0.268855	0.567865	1.91103	-0.999053	0.0823974	0.339239	0.28392	0.651039	FALSE	FALSE	Bacteria	Bacillota	Clostridia	Oscillospirales	Ruminococcaceae	[Eubacterium] siraeum group	67	70	0	694	0	128	125	0	166	427	879	60	1348	70	450	3162
158	ASV450	1.73298	-4.97489	0.532879	0.602944	3.25211	-8.251	0.0829559	0.0143729	0.28392	0.209787	FALSE	FALSE	Bacteria	Cyanobacteriota	Cyanobacteriia_2	Cyanobacteriales_2	Phormidiaceae_2	Tychonema CCAP 1459-11B_2	16	0	11544	0	0	0	36	0	0	0	0	2	0	0	0	0
226	ASV856	0.433524	-0.203224	0.215811	0.362515	2.00881	-0.560594	0.0845134	0.592556	0.285233	0.832318	FALSE	FALSE	Bacteria	Patescibacteria	Saccharimonadia	Saccharimonadales	Incertae Sedis_364	Incertae Sedis_700	56	414	1214	0	0	0	0	618	740	0	134	0	410	60	0	304
151	ASV4249	0.541483	-1.05834	0.282153	0.482535	1.91911	-2.19329	0.103393	0.070753	0.339521	0.293673	FALSE	FALSE	Bacteria	Pseudomonadota	Gammaproteobacteria_2	Lysobacterales	Rhodanobacteraceae_2	Luteibacter_2	0	38	0	0	0	46	388	552	0	0	258	182	130	0	1328	0
185	ASV575	0.582538	-0.78394	0.331181	0.568557	1.75897	-1.37882	0.102081	0.191213	0.339521	0.479017	FALSE	FALSE	Bacteria	Bacteroidota	Bacteroidia	Bacteroidales	Porphyromonadaceae	Porphyromonas	14	1184	1946	1148	0	836	1068	360	724	568	2678	38	650	50	338	152
143	ASV4046	-0.465151	1.18895	0.265293	0.401593	-1.75335	2.9606	0.117632	0.0181297	0.381128	0.209787	FALSE	FALSE	Bacteria	Spirochaetota	Leptospirae	Leptospirales	Leptospiraceae	Turneriella	34	0	124	406	0	1156	0	872	508	418	0	830	0	184	40	0
28	ASV1298	0.514729	-0.567893	0.314	0.896877	1.63927	-0.63319	0.127091	0.53849	0.390926	0.797884	FALSE	FALSE	Bacteria	Bacillota	Bacilli	Lactobacillales	Lactobacillaceae	Leuconostoc	158	484	0	476	196	3566	359	2	476	1670	658	1148	0	666	1821	60
179	ASV5616	0.29462	-1.17538	0.139473	0.293213	2.11239	-4.00861	0.125083	0.0278513	0.390926	0.217718	FALSE	FALSE	Bacteria	Patescibacteria	Parcubacteria	Candidatus Campbellbacteria	Incertae Sedis_336	Incertae Sedis_672	0	0	0	20	154	0	0	0	42	24	24	0	0	0	0	0
206	ASV6939	-0.0650943	0.257369	0.0306543	0.336529	-2.1235	0.764777	0.123771	0.500059	0.390926	0.769079	FALSE	FALSE	Bacteria	Actinomycetota	Actinobacteria_2	Micrococcales_2	Cellulomonadaceae_2	Cellulomonas_2	0	0	0	0	0	1020	190	146	0	0	0	0	0	70	0	102
211	ASV71	0.337707	-0.264201	0.202816	0.391474	1.66509	-0.674889	0.126866	0.515046	0.390926	0.786855	FALSE	FALSE	Bacteria	Bacillota	Bacilli	Lactobacillales	Streptococcaceae	Lactococcus	168	0	0	986	0	4874	834	0	652	589	1806	872	5846	518	1516	1724
216	ASV726	0.493323	-0.784459	0.310276	0.472186	1.58995	-1.66133	0.140154	0.12485	0.425718	0.368484	FALSE	FALSE	Bacteria	Bacillota	Clostridia	Peptostreptococcales-Tissierellales	Family XI	Peptoniphilus	10	76	1557	0	382	428	449	212	328	376	131	230	0	0	775	28
165	ASV4944	0.407268	-1.33334	0.226867	0.344241	1.79518	-3.87327	0.147061	0.0179436	0.435802	0.209787	FALSE	FALSE	Bacteria	Acidobacteriota	Vicinamibacteria	Vicinamibacterales	Vicinamibacteraceae	Incertae Sedis_118	0	38	668	0	0	0	108	0	76	102	0	0	0	0	362	0
228	ASV87	0.453109	0.609012	0.195389	0.327768	2.31901	1.85806	0.146233	0.204269	0.435802	0.49146	FALSE	FALSE	Bacteria	Bacillota	Clostridia	Peptostreptococcales-Tissierellales	Peptostreptococcaceae	Peptostreptococcus	22	190	0	0	0	0	48	0	0	0	243	0	0	0	0	0
109	ASV2869	-0.322985	0.700105	0.167865	0.313582	-1.92408	2.2326	0.150035	0.111726	0.43926	0.344358	FALSE	FALSE	Bacteria	Pseudomonadota	Gammaproteobacteria_2	Enterobacterales_2	Succinivibrionaceae_2	Ruminobacter_2	0	246	84	216	0	0	94	0	248	0	0	0	0	0	0	0
6	ASV10774	0.52357	0.322724	0.303391	0.400677	1.72572	0.805446	0.159478	0.465716	0.460113	0.748726	FALSE	FALSE	Bacteria	Abditibacteriota	Abditibacteriia	Abditibacteriales_2	Abditibacteriaceae_2	Abditibacterium_2	20	0	0	0	0	0	44	0	542	0	510	0	0	122	136	0
225	ASV8535	-0.445894	2.04572	0.204438	0.333525	-2.18107	6.13364	0.160945	0.0255656	0.460113	0.217718	FALSE	FALSE	Bacteria	Actinomycetota	Acidimicrobiia_2	Microtrichales_2	Ilumatobacteraceae_2	Ilumatobacter_2	0	0	0	0	0	1080	0	0	222	0	132	0	0	0	28	0
66	ASV18	0.356347	-0.308185	0.240149	0.617096	1.48386	-0.499412	0.16363	0.626519	0.462351	0.869967	FALSE	FALSE	Bacteria	Bacteroidota	Bacteroidia	Bacteroidales	Prevotellaceae	Prevotella	38	1228	2133	1130	1388	98	2083	158	1404	0	2918	1594	0	726	826	8532
187	ASV5885	-0.747677	1.61472	0.350614	0.443173	-2.13248	3.64355	0.166611	0.0677602	0.465361	0.293673	FALSE	FALSE	Bacteria	Bacteroidota	Bacteroidia	Sphingobacteriales	env.OPS 17	Incertae Sedis_356	0	0	0	0	108	0	12	0	0	552	0	0	630	0	0	0
219	ASV7601	0.165851	-0.348591	0.0787632	0.27658	2.1057	-1.26036	0.16985	0.334668	0.469017	0.651039	FALSE	FALSE	Bacteria	Pseudomonadota	Alphaproteobacteria_2	Caulobacterales_2	Caulobacteraceae_2	Phenylobacterium_2	0	0	0	254	0	0	540	296	0	0	0	0	0	0	208	0
195	ASV6572	-0.355881	0.634288	0.223326	0.359047	-1.59355	1.76659	0.171918	0.137551	0.469395	0.38866	FALSE	FALSE	Bacteria	Pseudomonadota	Alphaproteobacteria_2	Caulobacterales_2	Caulobacteraceae_2	Caulobacter_2	0	0	156	0	0	160	26	184	0	0	0	0	208	0	24	50
72	ASV189	0.362994	-0.474243	0.254289	0.397412	1.42749	-1.19333	0.175364	0.252571	0.473482	0.552926	FALSE	FALSE	Bacteria	Actinomycetota	Actinobacteria_2	Mycobacteriales	Corynebacteriaceae_2	Corynebacterium_2	177	2105	9666	4063	4717	14025	9785	4012	10807	2647	6931	3431	5701	803	7697	4308
81	ASV20	-0.373953	0.656974	0.254086	0.384907	-1.47176	1.70684	0.179299	0.126239	0.478787	0.368484	FALSE	FALSE	Bacteria	Pseudomonadota	Gammaproteobacteria_2	Burkholderiales_2	Burkholderiaceae_2	Ralstonia_2	0	0	158	722	110	622	261	0	146	248	547	564	0	0	390	0
52	ASV1567	-0.374114	0.905856	0.249945	0.354859	-1.49678	2.55272	0.18509	0.0433313	0.485129	0.25272	FALSE	FALSE	Bacteria	Bacteroidota	Bacteroidia	Bacteroidales	Prevotellaceae	Alloprevotella	0	416	0	582	584	638	46	0	302	0	206	0	0	0	214	0
209	ASV709	-0.272921	1.51021	0.186931	0.462139	-1.46001	3.26787	0.187663	0.0137147	0.485129	0.209787	FALSE	FALSE	Bacteria	Actinomycetota	Actinobacteria_2	Bifidobacteriales_2	Bifidobacteriaceae_2	Gardnerella_2	10	156	328	514	0	8010	259	0	199	0	73	0	0	0	257	0
241	ASV966	0.352861	-0.0601261	0.221596	0.410911	1.59236	-0.146324	0.18652	0.890744	0.485129	1	FALSE	FALSE	Bacteria	Bacteroidota	Bacteroidia	Bacteroidales	Marinifilaceae	Butyricimonas	4	0	0	64	0	0	0	0	0	580	310	36	0	0	0	132
44	ASV1501	0.447332	-0.961905	0.300655	0.398768	1.48786	-2.4122	0.19695	0.0606993	0.503778	0.275695	FALSE	FALSE	Bacteria	Bacteroidota	Bacteroidia	Sphingobacteriales	Sphingobacteriaceae	Sphingobacterium	10	48	114	0	682	0	116	0	0	156	900	0	0	0	0	0
180	ASV562	0.438732	0.0965965	0.29764	0.393874	1.47404	0.245247	0.200475	0.816013	0.507452	0.981639	FALSE	FALSE	Bacteria	Actinomycetota	Actinobacteria_2	Pseudonocardiales_2	Pseudonocardiaceae_2	Pseudonocardia_2	30	0	730	0	0	0	1882	0	444	0	80	0	0	200	488	0
73	ASV1915	0.505377	-0.934112	0.348926	0.460632	1.44838	-2.02789	0.207179	0.098375	0.519015	0.318735	FALSE	FALSE	Bacteria	Actinomycetota	Actinobacteria_2	Micrococcales_2	Bogoriellaceae_2	Georgenia_2	24	0	1036	0	86	0	225	52	1346	0	0	0	0	0	0	244
132	ASV3701	-0.33841	0.604011	0.255684	0.437462	-1.32355	1.38072	0.218287	0.200686	0.541262	0.49146	FALSE	FALSE	Bacteria	Actinomycetota	Actinobacteria_2	Micrococcales_2	Dermacoccaceae_2	Dermacoccus_2	0	112	122	0	0	104	0	312	34	720	0	676	734	52	134	268
107	ASV2678	0.268229	0.343589	0.17676	0.359777	1.51748	0.955005	0.226429	0.410029	0.550223	0.724214	FALSE	FALSE	Bacteria	Actinomycetota	Acidimicrobiia_2	Microtrichales_2	Microtrichaceae_2	IMCC26207_2	16	86	0	860	0	0	0	0	84	0	0	0	740	0	0	0
138	ASV392	-0.887058	2.15347	0.641672	0.750674	-1.38242	2.86872	0.225406	0.0350472	0.550223	0.224117	FALSE	FALSE	Bacteria	Bacillota	Negativicutes	Acidaminococcales	Acidaminococcaceae	Phascolarctobacterium	228	162	0	0	8	0	0	64	0	0	4	872	0	0	0	562
128	ASV3579	0.0968671	0.183526	0.0736243	0.289939	1.3157	0.632981	0.229727	0.54686	0.551516	0.800524	FALSE	FALSE	Bacteria	Actinomycetota	Actinobacteria_2	Micrococcales_2	Microbacteriaceae_2	Aurantimicrobium_2	16	0	0	120	348	0	0	202	116	522	0	262	0	0	146	146
235	ASV9095	-0.382037	0.902373	0.224918	0.357	-1.69856	2.52765	0.2315	0.127307	0.551516	0.368484	FALSE	FALSE	Bacteria	Fusobacteriota	Fusobacteriia	Fusobacteriales	Leptotrichiaceae	Pseudoleptotrichia	0	512	720	0	0	0	0	0	46	0	0	230	0	0	0	0
10	ASV1091	-0.194611	0.635075	0.154448	0.307322	-1.26004	2.06648	0.248035	0.0776188	0.552695	0.294659	FALSE	FALSE	Bacteria	Pseudomonadota	Gammaproteobacteria_2	Burkholderiales_2	Sutterellaceae_2	Sutterella_2	12	0	0	618	0	474	0	530	0	912	378	0	514	300	0	244
21	ASV1211	0.309418	-0.43421	0.228116	0.393398	1.3564	-1.10374	0.24648	0.331637	0.552695	0.651039	FALSE	FALSE	Bacteria	Bacteroidota	Bacteroidia	Bacteroidales	Prevotellaceae	Leyella	0	0	0	0	0	0	126	516	0	0	1023	62	0	0	203	200
38	ASV1423	0.458758	-0.692918	0.377909	0.511996	1.21394	-1.35337	0.250191	0.203096	0.552695	0.49146	FALSE	FALSE	Bacteria	Bacteroidota	Bacteroidia	Flavobacteriales	Weeksellaceae	Chryseobacterium	80	134	282	0	0	498	2240	846	3746	324	433	592	522	0	2462	1254
56	ASV1662	-0.17832	0.0997621	0.124841	0.360803	-1.42838	0.2765	0.248497	0.800119	0.552695	0.981366	FALSE	FALSE	Bacteria	Actinomycetota	Acidimicrobiia_2	Microtrichales_2	Ilumatobacteraceae_2	CL500-29 marine group_2	0	0	586	0	0	0	154	0	0	176	0	828	0	0	0	166
58	ASV172	0.326474	-0.401204	0.270691	0.554541	1.20608	-0.723488	0.247776	0.481294	0.552695	0.749709	FALSE	FALSE	Bacteria	Actinomycetota	Actinobacteria_2	Actinomycetales_2	Actinomycetaceae_2	Actinomyces_2	43	810	1664	324	694	3264	2048	208	1612	282	3304	1070	1550	357	1097	5014
75	ASV19285	-0.350646	0.800919	0.214465	0.354574	-1.63498	2.25882	0.243678	0.152415	0.552695	0.416145	FALSE	FALSE	Bacteria	Bacteroidota	Bacteroidia	Cytophagales	Spirosomataceae	Sandaracinomonas	0	0	0	0	244	0	0	0	0	110	0	0	0	82	14	0
91	ASV2144	0.291941	-0.464853	0.213595	0.335434	1.36679	-1.38583	0.243472	0.238056	0.552695	0.533725	FALSE	FALSE	Bacteria	Actinomycetota	Actinobacteria_2	Actinomycetales_2	Actinomycetaceae_2	F0332_2	0	78	0	0	314	0	40	0	182	0	195	0	0	30	0	0
223	ASV839	-0.359931	1.95258	0.248377	0.361083	-1.44913	5.40757	0.243155	0.0124001	0.552695	0.209787	FALSE	FALSE	Bacteria	Chloroflexota	Chloroflexia_2	Thermomicrobiales_2	JG30-KF-CM45_2	Incertae Sedis_434	0	0	0	0	50	0	0	0	118	0	68	0	0	0	298	668
80	ASV1999	-0.381049	1.40766	0.314954	0.410956	-1.20986	3.42534	0.254157	0.00648902	0.553128	0.175204	FALSE	FALSE	Bacteria	Pseudomonadota	Gammaproteobacteria_2	Burkholderiales_2	Oxalobacteraceae_2	Undibacterium_2	26	0	78	0	380	736	90	0	256	652	44	180	148	0	20	498
144	ASV407	0.349604	-0.447464	0.294502	0.471568	1.1871	-0.948885	0.254939	0.358772	0.553128	0.681107	FALSE	FALSE	Bacteria	Bacillota	Clostridia	Peptostreptococcales-Tissierellales	Family XI	Anaerococcus	86	1338	4260	836	578	1072	885	226	1920	516	490	1018	452	300	995	134
61	ASV17712	0.13678	-0.00369278	0.104258	0.342126	1.31193	-0.0107936	0.259769	0.991905	0.554956	1	FALSE	FALSE	Bacteria	Bacillota	Bacilli	Lactobacillales	Aerococcaceae	Aerococcus	0	48	0	0	0	0	85	0	126	126	166	0	0	176	0	0
164	ASV467	0.494447	-0.429815	0.35726	0.446742	1.384	-0.96211	0.26035	0.406968	0.554956	0.724214	FALSE	FALSE	Bacteria	Pseudomonadota	Gammaproteobacteria_2	Burkholderiales_2	Neisseriaceae_2	Incertae Sedis_858	4	62	0	0	1796	0	62	0	80	0	0	0	0	0	0	0
96	ASV231	-0.372606	0.940895	0.317769	0.474744	-1.17257	1.9819	0.271069	0.0788182	0.56299	0.294659	FALSE	FALSE	Bacteria	Pseudomonadota	Gammaproteobacteria_2	Lysobacterales	Lysobacteraceae	Stenotrophomonas_2	10	426	1744	0	0	1788	180	364	0	1116	0	1812	146	0	496	182
123	ASV328	0.345929	-0.106967	0.291868	0.474862	1.18522	-0.22526	0.26994	0.827425	0.56299	0.990117	FALSE	FALSE	Bacteria	Bacteroidota	Bacteroidia	Bacteroidales	Barnesiellaceae	Barnesiella	158	72	0	0	0	1700	0	0	544	1486	1246	762	145	244	646	0
130	ASV365	0.522223	-1.00368	0.448524	0.651099	1.16431	-1.54151	0.266923	0.149139	0.56299	0.411826	FALSE	FALSE	Bacteria	Deinococcota	Deinococci	Deinococcales	Deinococcaceae	Deinococcus	0	1026	6138	2446	2294	2538	11770	208	2687	0	960	244	664	29	141	688
25	ASV1260	0.345461	-0.120707	0.296172	0.571609	1.16642	-0.211171	0.273421	0.837458	0.563062	0.992694	FALSE	FALSE	Bacteria	Bdellovibrionota	Bdellovibrionia	Bdellovibrionales	Pseudobdellovibrionaceae	Incertae Sedis_374	14	508	0	180	1092	0	328	604	882	0	72	0	0	8	214	850
22	ASV1219	-0.3732	1.14121	0.325862	0.447301	-1.14527	2.55132	0.278767	0.0287986	0.566974	0.217718	FALSE	FALSE	Bacteria	Pseudomonadota	Gammaproteobacteria_2	Burkholderiales_2	Comamonadaceae_2	Paucibacter_2	87	412	1409	0	224	522	190	660	73	0	0	1922	132	397	0	410
37	ASV1411	0.275665	-0.323136	0.23882	0.383785	1.15428	-0.841972	0.286265	0.427629	0.566974	0.724214	FALSE	FALSE	Bacteria	Fusobacteriota	Fusobacteriia	Fusobacteriales	Fusobacteriaceae	Fusobacterium	0	550	2776	686	0	920	0	152	0	606	163	308	0	212	0	0
90	ASV2137	-0.32001	0.680326	0.222465	0.345457	-1.43847	1.96935	0.286906	0.187739	0.566974	0.47765	FALSE	FALSE	Bacteria	Bacillota	Negativicutes	Veillonellales-Selenomonadales	Selenomonadaceae	Selenomonas	0	0	0	0	0	552	136	0	0	0	99	0	1158	0	0	0
188	ASV592	0.23146	-0.162617	0.201422	0.382361	1.14913	-0.425298	0.283697	0.681829	0.566974	0.900458	FALSE	FALSE	Bacteria	Pseudomonadota	Gammaproteobacteria_2	Lysobacterales	Lysobacteraceae	Pseudoxanthomonas_2	50	462	498	268	0	164	657	0	0	0	171	0	374	0	917	902
217	ASV747	0.253283	-0.294123	0.22204	0.351862	1.14071	-0.835907	0.286987	0.427467	0.566974	0.724214	FALSE	FALSE	Bacteria	Bacillota	Clostridia	Peptostreptococcales-Tissierellales	Family XI	Finegoldia	69	200	193	0	160	0	239	92	288	0	434	0	506	0	0	304
4	ASV1042	0.212507	-0.408996	0.19448	0.48994	1.09269	-0.834787	0.297883	0.421598	0.577375	0.724214	FALSE	FALSE	Bacteria	Pseudomonadota	Gammaproteobacteria_2	Pseudomonadales_2	Halomonadaceae_2	Halomonas_2	0	282	490	62	202	54	982	324	305	494	0	1006	424	87	0	290
32	ASV13266	0.210643	0.33359	0.185613	0.322081	1.13485	1.03573	0.299732	0.340255	0.577375	0.651039	FALSE	FALSE	Bacteria	Actinomycetota	Actinobacteria_2	Frankiales_2	Geodermatophilaceae_2	Blastococcus_2	12	0	0	0	290	0	206	174	300	0	438	386	0	0	100	0
53	ASV16214	-0.154113	1.01099	0.111723	0.284158	-1.37941	3.55785	0.301756	0.0707215	0.577375	0.293673	FALSE	FALSE	Bacteria	Actinomycetota	Actinobacteria_2	Propionibacteriales_2	Nocardioidaceae_2	Aeromicrobium_2	0	214	0	0	0	0	62	0	112	0	120	0	0	0	0	0
79	ASV1994	0.322453	-0.196985	0.290921	0.61915	1.10839	-0.318154	0.299901	0.758515	0.577375	0.959995	FALSE	FALSE	Bacteria	Bacteroidota	Bacteroidia	Flavobacteriales	Crocinitomicaceae	Fluviicola	10	526	158	0	1196	494	0	6	286	0	0	0	406	144	46	0
82	ASV201	0.220985	-0.51138	0.211976	0.506341	1.0425	-1.00995	0.319551	0.334219	0.599438	0.651039	FALSE	FALSE	Bacteria	Pseudomonadota	Gammaproteobacteria_2	Burkholderiales_2	Burkholderiaceae_2	Lautropia_2	0	1092	266	522	956	244	1243	782	174	488	543	42	0	0	376	62
106	ASV267	0.939192	-1.28309	0.903122	0.991475	1.03994	-1.29412	0.320687	0.222134	0.599438	0.519025	FALSE	FALSE	Bacteria	Actinomycetota	Actinobacteria_2	Bifidobacteriales_2	Bifidobacteriaceae_2	Bifidobacterium_2	26774	74	0	184	0	426	240	48	124	0	46	28	752	118	52	328
133	ASV3746	0.0405616	0.281272	0.0306543	0.374082	1.32319	0.751898	0.316782	0.530554	0.599438	0.795831	FALSE	FALSE	Bacteria	Bdellovibrionota	Bdellovibrionia	Bdellovibrionales	Pseudobdellovibrionaceae	Pseudobdellovibrio	0	0	0	892	0	0	0	0	0	0	0	0	0	326	204	64
222	ASV827	0.216368	-0.0331235	0.208118	0.750008	1.03964	-0.0441641	0.32563	0.965738	0.60403	1	FALSE	FALSE	Bacteria	Actinomycetota	Actinobacteria_2	Incertae Sedis_34	Incertae Sedis_89	Incertae Sedis_137	44	420	0	2	0	688	210	186	0	0	244	750	118	0	56	174
20	ASV1190	-0.34894	0.710581	0.335828	0.476021	-1.03904	1.49275	0.333338	0.179137	0.613644	0.463089	FALSE	FALSE	Bacteria	Pseudomonadota	Gammaproteobacteria_2	Burkholderiales_2	Oxalobacteraceae_2	Herbaspirillum_2	0	240	482	0	0	0	179	0	0	908	0	704	1038	206	20	84
12	ASV1105	-0.238715	0.29338	0.238287	0.467422	-1.0018	0.627656	0.342613	0.545823	0.625977	0.800524	FALSE	FALSE	Bacteria	Bacillota	Bacilli	Lactobacillales	Enterococcaceae	Enterococcus	0	0	564	1302	446	0	140	316	734	2126	0	160	154	0	220	64
160	ASV462	0.318181	-0.348633	0.259745	0.372211	1.22497	-0.936656	0.345276	0.447814	0.626135	0.736789	FALSE	FALSE	Bacteria	Bacillota	Bacilli	Bacillales	Bacillaceae	Halalkalibacter	0	0	0	0	808	0	0	98	0	0	32	0	0	36	0	0
212	ASV713	0.539452	-0.417751	0.540963	0.846722	0.997206	-0.493375	0.347867	0.635005	0.626161	0.87674	FALSE	FALSE	Bacteria	Bacteroidota	Bacteroidia	Bacteroidales	Prevotellaceae	Incertae Sedis_316	803	600	0	4	0	554	36	402	114	0	592	0	0	262	90	0
57	ASV169	0.300255	-0.267149	0.311788	0.588688	0.96301	-0.453803	0.353115	0.657454	0.626327	0.89257	FALSE	FALSE	Bacteria	Pseudomonadota	Gammaproteobacteria_2	Burkholderiales_2	Neisseriaceae_2	Neisseria_2	16	522	1274	646	732	194	702	802	78	496	453	1722	0	18	918	76
218	ASV75	0.292808	-0.333871	0.304218	0.586504	0.962492	-0.569256	0.352133	0.578202	0.626327	0.826489	FALSE	FALSE	Bacteria	Pseudomonadota	Gammaproteobacteria_2	Pseudomonadales_2	Moraxellaceae_2	Acinetobacter_2	152	580	2257	1358	1342	488	944	362	1051	15322	3626	884	3720	509	8100	9316
34	ASV136	0.397066	-0.542386	0.423286	0.575351	0.938054	-0.942705	0.364119	0.361816	0.641166	0.681561	FALSE	FALSE	Bacteria	Pseudomonadota	Gammaproteobacteria_2	Pseudomonadales_2	Pseudomonadaceae_2	Pseudomonas_2	57	5634	1375	562	10482	1220	1799	2130	19966	940	944	524	2894	695	1376	1330
118	ASV311	0.109332	-0.105492	0.113263	0.463756	0.965292	-0.227474	0.389062	0.831209	0.6753	0.990117	FALSE	FALSE	Bacteria	Actinomycetota	Acidimicrobiia_2	Microtrichales_2	Iamiaceae_2	Aquihabitans	0	32	0	0	0	82	110	0	0	0	236	0	0	0	166	1334
240	ASV9487	0.231739	-0.25479	0.230224	0.421372	1.00658	-0.604667	0.38829	0.588071	0.6753	0.830821	FALSE	FALSE	Bacteria	Planctomycetota	Planctomycetes	Gemmatales	Gemmataceae	Fimbriiglobus	0	0	532	0	0	0	0	0	32	280	0	0	0	90	0	20
60	ASV1770	0.210327	-0.913844	0.250354	0.442372	0.840117	-2.06578	0.428601	0.0776994	0.733451	0.294659	FALSE	FALSE	Bacteria	Pseudomonadota	Gammaproteobacteria_2	Pseudomonadales_2	Moraxellaceae_2	Moraxella_2	0	0	550	0	0	436	1249	0	508	60	96	0	742	0	602	478
148	ASV4182	0.193112	1.26209	0.195189	0.327644	0.989355	3.85203	0.426769	0.0612656	0.733451	0.275695	FALSE	FALSE	Bacteria	Patescibacteria	Saccharimonadia	Saccharimonadales	LWQ8	Incertae Sedis_701	28	0	0	804	0	0	68	0	336	0	0	0	0	0	0	0
14	ASV1117	0.263555	-0.229197	0.337771	0.536111	0.780276	-0.427517	0.449203	0.675999	0.758812	0.900458	FALSE	FALSE	Bacteria	Chlamydiota	Chlamydiia	Chlamydiales	Chlamydiaceae	Incertae Sedis_402	6	170	526	68	924	954	0	102	406	438	140	482	82	24	366	88
65	ASV1799	-0.102524	0.387569	0.128056	0.30142	-0.80062	1.28581	0.449666	0.239407	0.758812	0.533725	FALSE	FALSE	Bacteria	Pseudomonadota	Gammaproteobacteria_2	Burkholderiales_2	Burkholderiaceae_2	Burkholderia-Caballeronia-Paraburkholderia_2	0	0	188	0	672	0	236	420	208	0	0	0	370	68	148	486
99	ASV2434	-0.242454	0.777933	0.305987	0.403748	-0.792366	1.92678	0.464066	0.111952	0.77771	0.344358	FALSE	FALSE	Bacteria	Pseudomonadota	Alphaproteobacteria_2	Rhodobacterales_2	Paracoccaceae	Amaricoccus_2	0	0	0	0	0	1032	1596	1326	1288	0	96	0	390	0	358	0
175	ASV536	0.385419	-0.253007	0.50877	0.628606	0.757551	-0.402488	0.468089	0.696717	0.77908	0.900543	FALSE	FALSE	Bacteria	Bacillota	Clostridia	Christensenellales	Christensenellaceae	Christensenellaceae R-7 group	397	854	0	880	0	0	24	146	0	722	743	88	1936	219	255	0
141	ASV397	0.138008	-0.0242709	0.187635	0.373557	0.735512	-0.0649723	0.474171	0.949115	0.783833	1	FALSE	FALSE	Bacteria	Actinomycetota	Actinobacteria_2	Propionibacteriales_2	Propionibacteriaceae_2	Cutibacterium_2	62	186	856	1480	1098	1092	2140	892	432	2821	560	414	580	353	907	306
40	ASV144	0.416173	-0.57062	0.578063	0.709922	0.719944	-0.803779	0.484303	0.435976	0.785149	0.730636	FALSE	FALSE	Bacteria	Bacillota	Bacilli	Staphylococcales	Gemellaceae	Gemella	70	742	3057	756	1484	0	1647	770	1378	104	3560	762	24	452	1152	200
104	ASV2643	-0.161364	0.770749	0.209773	0.452123	-0.769233	1.70473	0.48466	0.163446	0.785149	0.434032	FALSE	FALSE	Bacteria	Pseudomonadota	Gammaproteobacteria_2	Burkholderiales_2	Comamonadaceae_2	Caldimonas_2	0	0	172	0	0	46	30	0	0	0	184	0	0	394	62	0
131	ASV3681	0.222822	-0.463167	0.299851	0.57274	0.743111	-0.808686	0.478666	0.442079	0.785149	0.735789	FALSE	FALSE	Bacteria	Pseudomonadota	Gammaproteobacteria_2	Pseudomonadales_2	Pseudomonadaceae_2	Thiopseudomonas_2	0	314	830	1568	732	0	613	90	0	620	0	20	60	32	0	0
232	ASV8905	0.309715	0.477609	0.394183	0.478047	0.785714	0.999084	0.489377	0.391381	0.787541	0.724108	FALSE	FALSE	Bacteria	Bacillota	Clostridia	Lachnospirales	Lachnospiraceae	Lachnoanaerobaculum	2	0	0	0	0	0	170	0	14	182	0	0	0	0	440	0
152	ASV4279	-0.291182	2.14685	0.40532	0.492084	-0.718401	4.36277	0.499517	0.00475618	0.79335	0.175204	FALSE	FALSE	Bacteria	Bacillota	Bacilli	Exiguobacterales	Exiguobacteraceae	Exiguobacterium	24	2068	506	0	352	0	1260	870	0	0	18	0	0	0	70	0
220	ASV7604	-0.261131	0.344647	0.318988	0.417431	-0.818622	0.825637	0.499025	0.495819	0.79335	0.767415	FALSE	FALSE	Bacteria	Pseudomonadota	Gammaproteobacteria_2	Burkholderiales_2	Oxalobacteraceae_2	Collimonas_2	0	0	40	0	0	0	18	76	0	0	0	0	544	0	0	0
116	ASV3043	0.191461	-0.173317	0.272288	0.380923	0.703159	-0.454993	0.520728	0.672715	0.820093	0.900458	FALSE	FALSE	Bacteria	Actinomycetota	Thermoleophilia_2	Gaiellales_2	Gaiellaceae_2	Gaiella_2	0	214	0	0	0	0	936	142	0	0	324	0	0	0	42	208
150	ASV4242	-0.176962	0.23984	0.245496	0.378415	-0.720835	0.633801	0.523105	0.571234	0.820093	0.826249	FALSE	FALSE	Bacteria	Actinomycetota	Actinobacteria_2	Kitasatosporales	Streptomycetaceae_2	Streptomyces_2	0	130	1144	0	0	0	76	0	0	0	0	0	358	0	0	524
17	ASV1148	0.375272	-0.583922	0.585171	0.698966	0.641303	-0.835408	0.534459	0.421263	0.832523	0.724214	FALSE	FALSE	Bacteria	Bacillota	Bacilli	Lactobacillales	Listeriaceae	Brochothrix	80	200	40	0	1202	830	202	2170	858	446	2250	0	10250	56	1802	0
114	ASV3022	0.251148	-0.206625	0.39853	0.552751	0.630187	-0.373811	0.540387	0.715066	0.836395	0.91937	FALSE	FALSE	Bacteria	Fusobacteriota	Fusobacteriia	Fusobacteriales	Leptotrichiaceae	Leptotrichia	16	0	0	254	234	356	834	102	234	2756	1650	186	162	314	1604	220
74	ASV1916	-0.0313149	0.137907	0.0433289	0.267487	-0.722725	0.515567	0.544936	0.65749	0.837736	0.89257	FALSE	FALSE	Bacteria	Bdellovibrionota	Bdellovibrionia	Bdellovibrionales	Pseudobdellovibrionaceae	Bdellovibrio_2	0	0	0	0	0	668	0	594	0	0	500	0	0	0	362	0
121	ASV32	0.164091	-0.0764375	0.267507	0.508905	0.61341	-0.1502	0.549443	0.882749	0.837736	1	FALSE	FALSE	Bacteria	Bacillota	Bacilli	Lactobacillales	Streptococcaceae	Streptococcus	298	11901	21787	33900	4636	15876	9422	1694	7498	2417	6964	2460	3049	1364	8225	5926
197	ASV6655	0.10151	0.686136	0.151824	0.304805	0.668602	2.25107	0.551596	0.10983	0.837736	0.344358	FALSE	FALSE	Bacteria	Bacillota	Clostridia	Lachnospirales	Lachnospiraceae	Coprococcus	50	0	0	386	0	0	0	0	0	0	96	470	274	0	0	0
184	ASV5743	0.201486	-0.0693896	0.323376	0.441862	0.62307	-0.157039	0.556165	0.880365	0.839429	1	FALSE	FALSE	Bacteria	Bacteroidota	Bacteroidia	Sphingobacteriales	NS11-12 marine group	Incertae Sedis_364	22	0	0	0	628	0	0	340	26	124	270	266	1050	0	0	0
8	ASV1085	-0.148828	0.857688	0.219815	0.352584	-0.677062	2.43257	0.568182	0.135481	0.844903	0.387318	FALSE	FALSE	Bacteria	Pseudomonadota	Alphaproteobacteria_2	Hyphomicrobiales	Hyphomicrobiaceae_2	Hyphomicrobium_2	0	0	0	0	0	0	838	0	0	0	0	0	0	160	64	790
30	ASV132	0.149315	-0.0468855	0.255646	0.41036	0.584069	-0.114254	0.568466	0.910659	0.844903	1	FALSE	FALSE	Bacteria	Actinomycetota	Actinobacteria_2	Micrococcales_2	Micrococcaceae_2	Micrococcus_2	9	346	451	784	1014	166	671	350	556	938	425	652	904	69	360	568
214	ASV72	0.222186	0.382705	0.349585	0.44035	0.63557	0.869092	0.570223	0.448744	0.844903	0.736789	FALSE	FALSE	Bacteria	Bacteroidota	Bacteroidia	Sphingobacteriales	Sphingobacteriaceae	Pedobacter	32	0	56	0	0	0	1808	414	0	0	0	0	580	0	0	0
97	ASV23394	0.136539	0.845307	0.217626	0.354703	0.627399	2.38314	0.574903	0.0973414	0.846675	0.318735	FALSE	FALSE	Bacteria	Actinomycetota	Actinobacteria_2	Mycobacteriales	Nocardiaceae_2	Gordonia_2	14	64	0	0	0	0	0	226	0	0	0	0	24	0	80	0
126	ASV3556	-0.279159	0.680221	0.494122	0.620454	-0.564959	1.09633	0.58974	0.309214	0.856826	0.629107	FALSE	FALSE	Bacteria	Actinomycetota	Actinobacteria_2	Micrococcales_2	Microbacteriaceae_2	Microbacterium_2	0	230	0	0	0	324	356	26	14	0	4	0	480	0	34	44
162	ASV4648	0.100048	-0.425971	0.171018	0.391925	0.585013	-1.08687	0.589949	0.338205	0.856826	0.651039	FALSE	FALSE	Bacteria	Actinomycetota	Thermoleophilia_2	Gaiellales_2	Incertae Sedis_101	Incertae Sedis_176	0	0	734	0	0	68	204	654	0	0	470	0	0	0	116	0
174	ASV5291	0.0564333	0.723896	0.101208	0.401927	0.5576	1.80106	0.592373	0.109375	0.856826	0.344358	FALSE	FALSE	Bacteria	Actinomycetota	Coriobacteriia_2	Coriobacteriales_2	Atopobiaceae_2	Lancefieldella	18	192	114	1166	154	0	109	0	96	0	66	0	0	16	74	0
29	ASV13	0.115823	0.0200989	0.214415	0.485705	0.540181	0.0413808	0.597561	0.967577	0.859215	1	FALSE	FALSE	Bacteria	Cyanobacteriota	Cyanobacteriia_2	Chloroplast_2	Incertae Sedis_227	Incertae Sedis_497	343	5910	12156	932	15419	12788	5771	10842	4489	16711	17749	22654	16266	2723	8744	16234
182	ASV5717	-0.149107	0.255313	0.273752	0.531537	-0.544679	0.48033	0.605611	0.648003	0.865667	0.889631	FALSE	FALSE	Bacteria	Pseudomonadota	Gammaproteobacteria_2	Burkholderiales_2	Comamonadaceae_2	Aquabacterium_2	0	0	382	0	0	32	38	0	0	72	0	892	50	76	184	0
26	ASV1272	-0.196257	0.479048	0.347454	0.505706	-0.564843	0.947285	0.611661	0.413379	0.869202	0.724214	FALSE	FALSE	Bacteria	Pseudomonadota	Gammaproteobacteria_2	Burkholderiales_2	Alcaligenaceae_2	Alcaligenes_2	0	258	1214	0	0	0	0	0	0	0	0	44	0	0	18	654
170	ASV5184	0.287788	-1.88728	0.51824	0.588182	0.555318	-3.20866	0.617399	0.0490064	0.872256	0.257925	FALSE	FALSE	Bacteria	Pseudomonadota	Alphaproteobacteria_2	Hyphomicrobiales	Beijerinckiaceae_2	Lichenibacterium	0	0	0	128	916	0	8863	0	0	0	1260	0	0	0	26	0
120	ASV3159	0.146339	0.0569432	0.297284	0.396525	0.492255	0.143606	0.635763	0.889363	0.891429	1	FALSE	FALSE	Bacteria	Actinomycetota	Actinobacteria_2	Micrococcales_2	Brevibacteriaceae_2	Brevibacterium_2	6	0	390	0	0	0	379	310	42	214	212	0	668	0	194	150
192	ASV6369	-0.0530683	0.00248791	0.101836	0.27694	-0.521118	0.00898356	0.638307	0.993396	0.891429	1	FALSE	FALSE	Bacteria	Bacteroidota	Bacteroidia	Chitinophagales	Chitinophagaceae	Incertae Sedis_328	0	26	72	0	0	0	0	30	0	0	24	0	34	0	0	0
113	ASV3	0.185672	-0.0766898	0.39602	0.612875	0.468844	-0.125131	0.646946	0.902334	0.893227	1	FALSE	FALSE	Bacteria	Bacillota	Bacilli	Lactobacillales	Lactobacillaceae	Lactobacillus	982	1527	963	6740	2391	0	4641	8012	221	584	4502	3936	3863	158	1402	1134
204	ASV683	0.196065	-0.0717909	0.416857	0.62463	0.47034	-0.114934	0.645905	0.910254	0.893227	1	FALSE	FALSE	Bacteria	Pseudomonadota	Alphaproteobacteria_2	Hyphomicrobiales	Beijerinckiaceae_2	Methylobacterium	93	1862	182	216	310	1694	4273	144	504	1656	2643	1656	0	66	234	522
183	ASV5733	0.142486	0.596635	0.295228	0.497558	0.482631	1.19913	0.654582	0.296655	0.893614	0.621442	FALSE	FALSE	Bacteria	Actinomycetota	Actinobacteria_2	Frankiales_2	Nakamurellaceae_2	Nakamurella_2	24	0	0	0	0	0	706	0	34	3410	478	70	0	0	0	0
202	ASV6793	-0.133481	0.845872	0.274091	0.383364	-0.486993	2.20645	0.651745	0.0919892	0.893614	0.315967	FALSE	FALSE	Bacteria	Pseudomonadota	Alphaproteobacteria_2	Hyphomicrobiales	Beijerinckiaceae_2	Methylorubrum	6	402	0	330	0	0	842	0	0	492	74	0	0	0	0	0
127	ASV3557	0.127003	0.283211	0.271741	0.407572	0.467369	0.694875	0.659896	0.518094	0.895837	0.786855	FALSE	FALSE	Bacteria	Actinomycetota	Actinobacteria_2	Mycobacteriales	Nocardiaceae_2	Rhodococcus_2	8	224	0	0	376	64	286	0	46	0	0	0	36	0	0	0
161	ASV4623	-0.0930428	-0.00261947	0.21168	0.4053	-0.439545	-0.00646304	0.668777	0.994959	0.902849	1	FALSE	FALSE	Bacteria	Bdellovibrionota	Bacteriovoracia	Bacteriovoracales	Bacteriovoracaceae	Peredibacter	0	66	414	1158	680	324	500	160	176	810	160	0	122	0	342	160
33	ASV134	0.108456	-0.298707	0.257221	0.395496	0.421643	-0.755272	0.684387	0.471734	0.903715	0.749225	FALSE	FALSE	Bacteria	Pseudomonadota	Gammaproteobacteria_2	Burkholderiales_2	Comamonadaceae_2	Comamonas_2	0	0	0	764	418	0	913	0	1132	430	406	0	240	380	944	158
62	ASV178	-0.147847	0.722778	0.342016	0.458748	-0.432283	1.57554	0.67854	0.159134	0.903715	0.429662	FALSE	FALSE	Bacteria	Campylobacterota	Campylobacteria	Campylobacterales	Campylobacteraceae	Campylobacter	6	288	0	1436	628	0	434	568	0	0	1456	0	1234	0	0	1806
88	ASV21	-0.157809	0.567362	0.375715	0.49738	-0.420022	1.1407	0.680844	0.273133	0.903715	0.590302	FALSE	FALSE	Bacteria	Pseudomonadota	Gammaproteobacteria_2	Burkholderiales_2	Burkholderiaceae_2	Cupriavidus_2	15	836	3503	5506	1138	5046	1666	3314	1960	1904	2055	1516	4876	761	2085	5844
193	ASV6427	-0.095571	0.149176	0.218504	0.498086	-0.437388	0.299499	0.680077	0.776609	0.903715	0.972763	FALSE	FALSE	Bacteria	Bacteroidota	Bacteroidia	Chitinophagales	Incertae Sedis_148	Incertae Sedis_329	0	0	374	122	0	790	0	0	202	0	0	430	0	0	30	18
230	ASV8780	0.160005	-0.140144	0.3615	0.531153	0.442613	-0.263848	0.688014	0.808983	0.903715	0.981366	FALSE	FALSE	Bacteria	Pseudomonadota	Alphaproteobacteria_2	Rhodobacterales_2	Paracoccaceae	Rubellimicrobium_2	0	36	0	0	0	0	1830	906	0	0	218	0	0	0	28	0
5	ASV10442	-0.0639671	2.27591	0.146313	0.299798	-0.437195	7.59148	0.704648	0.0169129	0.909393	0.209787	FALSE	FALSE	Bacteria	Pseudomonadota	Gammaproteobacteria_2	Legionellales_2	Legionellaceae_2	Legionella_2	16	0	0	0	0	808	58	0	32	0	0	0	0	0	0	0
98	ASV2346	0.145999	-0.0659038	0.363359	0.461845	0.401803	-0.142697	0.696282	0.889364	0.909393	1	FALSE	FALSE	Bacteria	Bacteroidota	Bacteroidia	Flavobacteriales	Weeksellaceae	Cloacibacterium	5	40	71	80	0	180	242	0	19	101	17	26	540	0	53	0
100	ASV244	0.239604	-0.140939	0.619419	0.711992	0.38682	-0.19795	0.705147	0.846146	0.909393	0.998124	FALSE	FALSE	Bacteria	Bacteroidota	Bacteroidia	Bacteroidales	Bacteroidaceae	Bacteroides	2417	194	38	1258	0	320	628	740	1017	1652	982	1162	1160	548	332	368
205	ASV6841	0.11046	1.12083	0.273842	0.391863	0.403373	2.86025	0.707306	0.045918	0.909393	0.252921	FALSE	FALSE	Bacteria	Bacillota	Bacilli	Lactobacillales	Lactobacillaceae	Levilactobacillus	26	0	0	856	0	0	0	0	110	0	0	0	36	94	282	0
176	ASV53865	-0.10677	1.14164	0.251068	0.365512	-0.425264	3.1234	0.712031	0.0890289	0.91065	0.315967	FALSE	FALSE	Bacteria	Planctomycetota	Planctomycetes	Gemmatales	Gemmataceae	Incertae Sedis_739	0	0	12	0	0	0	124	0	0	0	0	0	0	48	40	0
46	ASV1514	0.0924686	-0.291485	0.231746	0.349231	0.399008	-0.834648	0.716592	0.465161	0.911686	0.748726	FALSE	FALSE	Bacteria	Bacillota	Bacilli	Bacillales	Bacillaceae	Anoxybacillus	0	0	0	234	0	0	114	0	780	0	262	0	0	0	116	0
23	ASV12499	-0.0903002	0.370599	0.251669	0.634714	-0.358806	0.583883	0.729026	0.575388	0.922673	0.826489	FALSE	FALSE	Bacteria	Bacteroidota	Bacteroidia	Cytophagales	Hymenobacteraceae	Hymenobacter	10	1190	0	126	106	662	80	0	0	924	0	0	706	0	238	8
55	ASV1661	0.0688492	0.351254	0.200942	0.385973	0.342632	0.910049	0.743559	0.39788	0.926589	0.724108	FALSE	FALSE	Bacteria	Bacillota	Clostridia	Peptostreptococcales-Tissierellales	Family XI	Ezakiella	8	0	577	0	0	1056	206	0	220	316	0	0	0	0	82	80
145	ASV4071	-0.123345	0.908756	0.353457	0.447641	-0.348967	2.0301	0.741329	0.0980985	0.926589	0.318735	FALSE	FALSE	Bacteria	Pseudomonadota	Gammaproteobacteria_2	Burkholderiales_2	Comamonadaceae_2	Inhella_2	38	0	658	0	32	0	54	0	0	282	0	0	0	119	0	392
233	ASV90	0.110392	0.152186	0.320894	0.438957	0.344013	0.346699	0.736789	0.734821	0.926589	0.934877	FALSE	FALSE	Bacteria	Thermodesulfobacteriota	Desulfovibrionia_2	Desulfovibrionales_2	Desulfovibrionaceae_2	Bilophila_2	1006	2107	0	1705	0	4322	526	1450	717	2347	3040	3444	5253	857	1622	5252
186	ASV578	0.074004	0.0141136	0.227671	0.45456	0.325048	0.0310489	0.753482	0.975991	0.934164	1	FALSE	FALSE	Bacteria	Bacillota	Bacilli	Lactobacillales	Lactobacillaceae	Latilactobacillus	26	0	794	0	1072	1440	204	0	0	1022	664	44	216	0	182	0
146	ASV409	-0.0952927	0.182757	0.304371	0.510869	-0.313081	0.357738	0.760651	0.727975	0.938265	0.931042	FALSE	FALSE	Bacteria	Pseudomonadota	Gammaproteobacteria_2	Burkholderiales_2	Comamonadaceae_2	Roseateles_2	0	302	218	774	966	130	276	766	0	0	429	0	1196	30	43	996
171	ASV5188	0.0242642	0.0424678	0.0796226	0.287751	0.304741	0.147585	0.768341	0.886322	0.942964	1	FALSE	FALSE	Bacteria	Pseudomonadota	Gammaproteobacteria_2	Enterobacterales_2	Alteromonadaceae_2	Alishewanella_2	0	168	0	0	0	804	464	0	190	760	274	188	444	126	0	218
172	ASV525	-0.136032	0.672987	0.457258	0.601416	-0.297496	1.119	0.776119	0.305926	0.947724	0.629107	FALSE	FALSE	Bacteria	Chloroflexota	Anaerolineae_2	Aggregatilineales	A4b_2	Incertae Sedis_415	34	0	8	0	0	294	188	0	0	550	0	32	0	0	406	688
68	ASV18248	-0.173457	0.929917	0.610327	0.671919	-0.284203	1.38397	0.79036	0.238579	0.953586	0.533725	FALSE	FALSE	Bacteria	Pseudomonadota	Alphaproteobacteria_2	Hyphomicrobiales	Beijerinckiaceae_2	Microvirga_2	0	136	2	0	0	0	536	0	50	0	0	0	108	0	364	0
153	ASV431	0.123548	-0.0204448	0.451256	0.546625	0.273788	-0.0374019	0.788903	0.97078	0.953586	1	FALSE	FALSE	Bacteria	Bacteroidota	Bacteroidia	Bacteroidales	Muribaculaceae	Incertae Sedis_310	1348	430	442	812	0	1994	391	1522	410	1150	934	1878	5184	0	284	488
213	ASV714	-0.14271	0.737454	0.522645	0.625515	-0.273052	1.17895	0.792693	0.276932	0.953586	0.590302	FALSE	FALSE	Bacteria	Pseudomonadota	Alphaproteobacteria_2	Hyphomicrobiales	Rhizobiaceae_2	Agrobacterium	1	1256	278	272	2080	496	0	714	0	0	0	0	0	98	864	0
31	ASV1321	-0.0485304	0.258731	0.195897	0.336871	-0.247734	0.768041	0.814192	0.477149	0.955791	0.749709	FALSE	FALSE	Bacteria	Verrucomicrobiota	Lentisphaeria	Victivallales	Victivallaceae	Victivallis	0	0	594	630	0	0	0	0	364	0	222	1088	2292	198	0	0
71	ASV1869	-0.097298	0.529674	0.385501	0.481403	-0.252393	1.10027	0.804684	0.291171	0.955791	0.615258	FALSE	FALSE	Bacteria	Pseudomonadota	Alphaproteobacteria_2	Caulobacterales_2	Caulobacteraceae_2	Brevundimonas_2	4	330	274	624	114	0	412	600	154	930	186	312	1124	78	706	160
142	ASV402	0.0726041	-0.131391	0.292707	0.537271	0.248044	-0.244553	0.80912	0.811747	0.955791	0.981366	FALSE	FALSE	Bacteria	Bacteroidota	Bacteroidia	Bacteroidales	Prevotellaceae	Hoylesella	0	224	864	40	66	304	494	0	0	178	386	1372	0	136	192	232
194	ASV656	-0.054517	-0.277509	0.2141	0.364705	-0.254634	-0.760916	0.809147	0.481032	0.955791	0.749709	FALSE	FALSE	Bacteria	Actinomycetota	Actinobacteria_2	Micrococcales_2	Micrococcaceae_2	Arthrobacter_2	0	0	30	22	232	0	0	82	0	0	60	0	38	0	50	0
207	ASV70	0.0568111	0.138123	0.2371	0.498551	0.239608	0.277048	0.814106	0.785792	0.955791	0.979217	FALSE	FALSE	Bacteria	Pseudomonadota	Gammaproteobacteria_2	Enterobacterales_2	Alteromonadaceae_2	Rheinheimera_2	435	5062	5118	334	11296	6420	1283	3110	3402	4672	1063	5894	6076	1785	1933	6454
157	ASV4444	0.0510547	-0.156479	0.213222	0.339265	0.239443	-0.461229	0.833064	0.689935	0.973243	0.900543	FALSE	FALSE	Bacteria	Actinomycetota	Actinobacteria_2	Micrococcales_2	Microbacteriaceae_2	Incertae Sedis_149	0	54	0	0	304	0	0	0	94	0	22	0	0	0	0	0
119	ASV3148	-0.0772995	0.406344	0.386165	0.46728	-0.200172	0.869594	0.844225	0.399186	0.981563	0.724108	FALSE	FALSE	Bacteria	Bacteroidota	Bacteroidia	Chitinophagales	Saprospiraceae	Incertae Sedis_330	18	150	138	218	1048	130	151	150	34	500	36	240	766	65	40	198
78	ASV1979	-0.109735	1.09168	0.575344	0.644167	-0.19073	1.69472	0.860914	0.188701	0.989039	0.47765	FALSE	FALSE	Bacteria	Bacillota	Clostridia	Clostridia vadinBB60 group	Incertae Sedis_120	Incertae Sedis_218	246	0	0	0	0	0	0	0	0	396	4	440	258	0	0	0
122	ASV3244	-0.0442582	0.13236	0.237028	0.496782	-0.186722	0.266434	0.855278	0.794833	0.989039	0.981366	FALSE	FALSE	Bacteria	Actinomycetota	Actinobacteria_2	Actinomycetales_2	Actinomycetaceae_2	Schaalia	0	330	0	60	176	0	763	480	114	522	109	38	112	26	92	408
201	ASV6789	0.0302868	0.273394	0.154692	0.304139	0.195788	0.898913	0.862865	0.463567	0.989039	0.748726	FALSE	FALSE	Bacteria	Pseudomonadota	Alphaproteobacteria_2	Caulobacterales_2	Caulobacteraceae_2	Incertae Sedis_760	0	164	0	0	0	0	372	0	64	0	144	0	0	0	0	0
18	ASV1171	-0.033243	0.233232	0.201602	0.555037	-0.164894	0.420209	0.871564	0.681195	0.992772	0.900458	FALSE	FALSE	Bacteria	Bdellovibrionota	Oligoflexia	0319-6G20	Incertae Sedis_154	Incertae Sedis_375	30	354	252	828	978	384	182	396	378	602	124	984	218	0	172	12
169	ASV5179	0.0304521	0.157249	0.169935	0.312522	0.179198	0.50316	0.874293	0.664796	0.992772	0.897474	FALSE	FALSE	Bacteria	Gemmatimonadota	Gemmatimonadia	Gemmatimonadales_2	Gemmatimonadaceae_2	Incertae Sedis_572	0	0	0	0	0	0	100	134	0	0	58	0	0	0	244	0
135	ASV385	-0.0498078	0.461068	0.331532	0.555978	-0.150235	0.829292	0.883075	0.423129	0.99808	0.724214	FALSE	FALSE	Bacteria	Actinomycetota	Actinobacteria_2	Propionibacteriales_2	Nocardioidaceae_2	Nocardioides_2	16	726	0	0	1184	1256	2763	260	1730	708	258	472	970	3522	454	2598
84	ASV203	0.0161724	-0.052767	0.121881	0.354604	0.13269	-0.148806	0.896471	0.883991	0.999277	1	FALSE	FALSE	Bacteria	Pseudomonadota	Alphaproteobacteria_2	Hyphomicrobiales	Beijerinckiaceae_2	Bosea_2	0	1916	3872	2064	2292	1792	1657	2046	980	3842	1942	2502	1862	134	1606	1442
129	ASV36	-0.0307802	0.313305	0.218877	0.368532	-0.140628	0.850144	0.890167	0.409549	0.999277	0.724214	FALSE	FALSE	Bacteria	Actinomycetota	Actinobacteria_2	Micrococcales_2	Micrococcaceae_2	Rothia_2	98	2459	1611	1684	1423	2346	2484	4448	2810	1587	3076	3702	1574	1350	2384	1676
139	ASV393	0.0657026	0.150405	0.487135	0.579635	0.134875	0.259482	0.896042	0.801816	0.999277	0.981366	FALSE	FALSE	Bacteria	Pseudomonadota	Alphaproteobacteria_2	Rhodospirillales_2	Incertae Sedis_407	Incertae Sedis_813	6	0	18	194	1366	0	20	0	0	442	180	44	0	0	252	58
9	ASV10890	NA	NA	NA	NA	NA	NA	1	1	1	1	FALSE	FALSE	Bacteria	Bacteroidota	Bacteroidia	Chitinophagales	Chitinophagaceae	Nemorincola	6	0	38	0	0	0	0	0	2	0	0	0	54	0	0	0
13	ASV11098	NA	NA	NA	NA	NA	NA	1	1	1	1	FALSE	FALSE	Bacteria	Actinomycetota	Actinobacteria_2	Micrococcales_2	Intrasporangiaceae_2	Ornithinimicrobium_2	0	0	0	0	0	0	1100	0	74	0	1254	0	82	0	0	0
36	ASV13819	NA	NA	NA	NA	NA	NA	1	1	1	1	FALSE	FALSE	Bacteria	Pseudomonadota	Alphaproteobacteria_2	Sphingomonadales_2	Sphingomonadaceae_2	Ellin6055_2	0	0	0	0	318	0	38	0	48	0	40	0	0	0	0	0
39	ASV1438	-0.00729358	0.35678	0.0685904	0.328254	-0.106335	1.0869	0.919451	0.326677	1	0.651039	FALSE	FALSE	Bacteria	Bacillota	Clostridia	Oscillospirales	Ruminococcaceae	Faecalibacterium	20	0	0	292	0	0	122	378	0	440	0	50	0	0	0	190
43	ASV14990	-0.00965335	0.589881	0.0765107	0.378311	-0.12617	1.55925	0.905685	0.193947	1	0.480908	FALSE	FALSE	Bacteria	Actinomycetota	Actinobacteria_2	PeM15_2	Incertae Sedis_93	Incertae Sedis_159	0	52	280	0	0	0	136	0	124	0	0	0	0	448	102	0
45	ASV151	NA	NA	NA	NA	NA	NA	1	1	1	1	FALSE	FALSE	Bacteria	Bacillota	Bacilli	Bacillales	Bacillaceae	Parageobacillus	0	0	0	0	0	0	0	6	0	30	0	172	0	192407	0	3282
50	ASV15269	NA	NA	NA	NA	NA	NA	1	1	1	1	FALSE	FALSE	Bacteria	Actinomycetota	Thermoleophilia_2	Solirubrobacterales_2	67-14_2	Incertae Sedis_178	8	0	40	0	0	0	116	0	0	0	628	0	0	0	0	0
69	ASV1827	NA	NA	NA	NA	NA	NA	1	1	1	1	FALSE	FALSE	Bacteria	Bacillota	Clostridia	Lachnospirales	Lachnospiraceae	Catonella	22	0	0	0	0	0	24	0	0	0	70	0	0	0	40	0
70	ASV1845	0.0176372	-0.0765076	0.155189	0.410126	0.11365	-0.186547	0.911395	0.855133	1	1	FALSE	FALSE	Bacteria	Pseudomonadota	Alphaproteobacteria_2	Rhodobacterales_2	Paracoccaceae	Paracoccus_2	0	2028	990	1338	1494	618	560	492	898	1652	340	162	576	90	724	0
86	ASV20585	NA	NA	NA	NA	NA	NA	1	1	1	1	FALSE	FALSE	Bacteria	Pseudomonadota	Alphaproteobacteria_2	Rhodobacterales_2	Paracoccaceae	Tabrizicola_2	0	0	232	0	382	0	0	0	136	0	58	0	0	0	0	0
92	ASV215	0.0393853	-0.0877979	0.359457	0.500635	0.109569	-0.175373	0.914725	0.863973	1	1	FALSE	FALSE	Bacteria	Pseudomonadota	Gammaproteobacteria_2	Pseudomonadales_2	Moraxellaceae_2	Enhydrobacter_2	0	604	1399	0	286	436	770	0	126	1238	780	1182	462	49	2755	520
93	ASV2240	NA	NA	NA	NA	NA	NA	1	1	1	1	FALSE	FALSE	Bacteria	Patescibacteria	Saccharimonadia	Saccharimonadales	Saccharimonadaceae	Incertae Sedis_702	0	0	460	0	0	0	0	0	442	0	154	0	0	0	36	0
94	ASV229	0.00532213	0.241101	0.217664	0.382251	0.0244512	0.630739	0.980838	0.538372	1	0.797884	FALSE	FALSE	Bacteria	Bacteroidota	Bacteroidia	Flavobacteriales	Flavobacteriaceae	Flavobacterium	177	2726	5338	1296	8736	6704	2393	4274	2619	5048	799	7050	5680	1435	2134	1726
108	ASV268	-0.036361	0.15809	0.558939	0.641766	-0.0650536	0.246336	0.949553	0.810948	1	0.981366	FALSE	FALSE	Bacteria	Pseudomonadota	Gammaproteobacteria_2	Gammaproteobacteria Incertae Sedis_2	Unknown Family_7	Acidibacter_2	0	0	0	0	0	196	1942	488	150	318	196	600	3940	222	10	266
117	ASV3058	NA	NA	NA	NA	NA	NA	1	1	1	1	FALSE	FALSE	Bacteria	Bacillota	Bacilli	Bacillales	Planococcaceae	Sporosarcina	22	0	0	0	0	0	58	0	0	0	706	0	1170	0	0	0
125	ASV346	0.0174507	0.256078	0.283444	0.48915	0.0615668	0.523516	0.951844	0.609424	1	0.851092	FALSE	FALSE	Bacteria	Bacteroidota	Bacteroidia	Bacteroidales	Prevotellaceae	Segatella	72	1126	0	176	654	1372	180	2796	1346	680	1127	650	2304	336	334	1578
140	ASV3950	NA	NA	NA	NA	NA	NA	1	1	1	1	FALSE	FALSE	Bacteria	Actinomycetota	Actinobacteria_2	Actinomycetales_2	Actinomycetales Incertae Sedis_2	Candidatus Ancillula_2	0	0	0	0	134	0	273	0	94	0	0	0	0	0	56	0
155	ASV4439	NA	NA	NA	NA	NA	NA	1	1	1	1	FALSE	FALSE	Bacteria	Gemmatimonadota	Gemmatimonadia	Gemmatimonadales_2	Gemmatimonadaceae_2	Gemmatimonas_2	4	0	0	0	0	0	20	0	0	0	66	0	0	0	106	0
163	ASV466	-0.0589724	0.36969	1.04916	1.26855	-0.0562091	0.291426	0.95597	0.774999	1	0.972763	FALSE	FALSE	Bacteria	Pseudomonadota	Alphaproteobacteria_2	Sphingomonadales_2	Sphingomonadaceae_2	Sphingomonas_2	185	5810	128	1230	74	136	8489	402	384	5994	25565	2098	2	12	470	116
181	ASV566	-0.0123149	0.420204	0.383752	0.557437	-0.0320909	0.753814	0.975031	0.468339	1	0.748726	FALSE	FALSE	Bacteria	Actinomycetota	Actinobacteria_2	Propionibacteriales_2	Nocardioidaceae_2	Marmoricola_2	26	36	62	0	1128	0	645	0	48	1382	328	794	222	0	574	416
189	ASV6035	NA	NA	NA	NA	NA	NA	1	1	1	1	FALSE	FALSE	Bacteria	Verrucomicrobiota	Lentisphaeria	Victivallales	vadinBE97	Incertae Sedis_1044	0	148	0	0	0	0	0	0	0	0	0	120	0	50	0	78
203	ASV6800	NA	NA	NA	NA	NA	NA	1	1	1	1	FALSE	FALSE	Bacteria	Actinomycetota	Actinobacteria_2	Mycobacteriales	Mycobacteriaceae_2	Mycobacterium_2	0	0	234	0	0	0	80	0	208	0	132	0	0	0	0	0
208	ASV7089	0.0603957	-0.2756	0.494512	0.664565	0.122132	-0.414707	0.905214	0.687113	1	0.900543	FALSE	FALSE	Bacteria	Actinomycetota	Actinobacteria_2	Propionibacteriales_2	Propionibacteriaceae_2	Microlunatus_2	0	20	0	254	396	20	1628	52	126	664	26	0	88	0	10	112
210	ASV7090	NA	NA	NA	NA	NA	NA	1	1	1	1	FALSE	FALSE	Bacteria	Patescibacteria	Parcubacteria	Candidatus Kaiserbacteria	Incertae Sedis_341	Incertae Sedis_677	18	0	0	0	0	0	0	0	12	0	0	0	28	0	96	0
231	ASV8831	-0.019413	0.150357	0.201694	0.331762	-0.0962496	0.453209	0.932098	0.694821	1	0.900543	FALSE	FALSE	Bacteria	Bacillota	Clostridia	Lachnospirales	Lachnospiraceae	Johnsonella	0	0	0	0	0	0	0	0	504	0	194	212	112	0	0	0

## Sheet: differential_ancom_deseq2_Skin;
	taxon	lfc_(Intercept)	lfc_TypeK	se_(Intercept)	se_TypeK	W_(Intercept)	W_TypeK	p_(Intercept)	p_TypeK	q_(Intercept)	q_TypeK	diff_(Intercept)	diff_TypeK	domain	phylum	class	order	family	genus	1_B_skora_noworodek.IonXpress_045.bam.fastq	1_K_skora_noworodek.IonXpress_004.bam.fastq	2_B_skora_noworodek.IonXpress_010.bam.fastq	2_K_skora_noworodek.IonXpress_005.bam.fastq	3_B_skora_noworodek.IonXpress_011.bam.fastq	3_K_skora_noworodek.IonXpress_046.bam.fastq	4_B_skora_noworodek.IonXpress_012.bam.fastq	4_K_skora_noworodek.IonXpress_047.bam.fastq	5_B_skora_noworodek.IonXpress_013.bam.fastq	5_K_skora_noworodek.IonXpress_048.bam.fastq	6_B_skora_noworodek.IonXpress_001.bam.fastq	6_K_skora_noworodek.IonXpress_049.bam.fastq	7_B_skora_noworodek.IonXpress_002.bam.fastq	7_K_skora_noworodek.IonXpress_050.bam.fastq	8_B_skora_noworodek.IonXpress_003.bam.fastq	8_K_skora_noworodek.IonXpress_051.bam.fastq
161	ASV409	0.496076	-2.45347	0.149271	0.279904	3.32333	-8.7654	0.0127068	5.06359e-05	0.0849184	0.0138742	FALSE	TRUE	Bacteria	Pseudomonadota	Gammaproteobacteria_2	Burkholderiales_2	Comamonadaceae_2	Roseateles_2	841	0	1136	0	1404	0	1211	64	540	0	744	0	1670	0	0	59
93	ASV2144	-1.63738	2.78804	0.12881	0.307867	-12.7116	9.05598	0.000220615	0.000823959	0.00377804	0.0571669	TRUE	FALSE	Bacteria	Actinomycetota	Actinobacteria_2	Actinomycetales_2	Actinomycetaceae_2	F0332_2	0	0	0	0	12	0	0	72	32	0	0	232	0	164	0	326
96	ASV229	1.17818	-2.02426	0.149696	0.478162	7.87044	-4.23343	1.65527e-06	0.000834553	0.000151181	0.0571669	TRUE	FALSE	Bacteria	Bacteroidota	Bacteroidia	Flavobacteriales	Flavobacteriaceae	Flavobacterium	2929	55	5737	244	7844	623	3040	28	3568	1681	1734	467	4100	409	1500	441
230	ASV70	0.86895	-1.40581	0.202574	0.315553	4.28955	-4.45508	0.000748536	0.000544072	0.00976661	0.0571669	TRUE	FALSE	Bacteria	Pseudomonadota	Gammaproteobacteria_2	Enterobacterales_2	Alteromonadaceae_2	Rheinheimera_2	11120	1026	11144	2296	8105	877	6043	1131	10283	1741	15006	577	13208	1483	2690	2927
20	ASV1148	0.247569	-2.28544	0.340997	0.41583	0.726015	-5.4961	0.500377	0.00272355	0.744057	0.0636175	FALSE	FALSE	Bacteria	Bacillota	Bacilli	Lactobacillales	Listeriaceae	Brochothrix	835	0	182	0	4508	0	0	0	812	76	0	0	1108	0	546	0
95	ASV2242	-0.770789	1.59892	0.273054	0.375017	-2.82284	4.2636	0.0223957	0.00274793	0.122729	0.0636175	FALSE	FALSE	Bacteria	Pseudomonadota	Gammaproteobacteria_2	Enterobacterales_2	Enterobacteriaceae_2	Klebsiella_2	0	0	102	330	134	994	0	834	0	958	0	364	258	744	578	0
125	ASV3	-0.685424	1.70294	0.348578	0.456726	-1.96634	3.72857	0.0694078	0.00224662	0.234787	0.0636175	FALSE	FALSE	Bacteria	Bacillota	Bacilli	Lactobacillales	Lactobacillaceae	Lactobacillus	38284	5063	5010	84975	10627	24123	7119	17680	12767	35096	1635	16193	2523	31314	6557	29708
157	ASV393	0.915556	-2.46279	0.112382	0.528557	8.14682	-4.65946	8.11413e-05	0.00231596	0.00277909	0.0636175	TRUE	FALSE	Bacteria	Pseudomonadota	Alphaproteobacteria_2	Rhodospirillales_2	Incertae Sedis_407	Incertae Sedis_813	500	0	1290	322	914	0	636	0	542	0	0	32	0	2	260	0
171	ASV450	-0.977521	2.19082	0.1881	0.415025	-5.19683	5.27877	0.00202105	0.00186742	0.0221507	0.0636175	TRUE	FALSE	Bacteria	Cyanobacteriota	Cyanobacteriia_2	Cyanobacteriales_2	Phormidiaceae_2	Tychonema CCAP 1459-11B_2	0	4102	194	738	134	564	622	0	206	0	0	0	0	602	0	0
213	ASV613	0.854643	-1.906	0.233398	0.334948	3.66174	-5.69045	0.0145685	0.00233687	0.0938098	0.0636175	FALSE	FALSE	Bacteria	Pseudomonadota	Alphaproteobacteria_2	Hyphomicrobiales	Rhizobiaceae_2	Aureimonas_2	0	0	788	36	133	0	654	34	1048	0	0	0	0	46	0	0
229	ASV6960	0.500044	-2.03838	0.270056	0.452608	1.85163	-4.50364	0.106512	0.00278617	0.324269	0.0636175	FALSE	FALSE	Bacteria	Pseudomonadota	Alphaproteobacteria_2	Hyphomicrobiales	A0839_2	Incertae Sedis_771	928	60	188	0	126	6	356	0	204	0	0	0	414	0	272	0
243	ASV7484	-1.66591	3.30311	0.185772	0.318852	-8.96751	10.3594	0.00292649	0.00191907	0.0286378	0.0636175	TRUE	FALSE	Bacteria	Actinomycetota	Actinobacteria_2	Actinomycetales_2	Actinomycetaceae_2	Mobiluncus_2	0	0	0	0	82	972	0	0	0	0	0	240	0	380	8	0
48	ASV1501	1.16715	-2.47895	0.158804	0.563518	7.34965	-4.39907	0.000155979	0.00316043	0.00331281	0.0643417	TRUE	FALSE	Bacteria	Bacteroidota	Bacteroidia	Sphingobacteriales	Sphingobacteriaceae	Sphingobacterium	0	0	2206	0	0	0	1682	0	3088	58	1992	654	4738	10	0	984
220	ASV6655	0.667211	-1.39373	0.193356	0.319178	3.45068	-4.36663	0.0106815	0.00328753	0.07642	0.0643417	FALSE	FALSE	Bacteria	Bacillota	Clostridia	Lachnospirales	Lachnospiraceae	Coprococcus	606	0	0	0	368	0	128	38	0	0	234	16	266	66	120	0
40	ASV1370	0.322887	-2.02893	0.25028	0.347076	1.2901	-5.84578	0.266544	0.00427046	0.519482	0.0688297	FALSE	FALSE	Bacteria	Pseudomonadota	Gammaproteobacteria_2	Burkholderiales_2	Burkholderiaceae_2	Polynucleobacter_2	842	0	254	0	193	0	126	0	0	0	0	0	0	20	340	0
117	ASV2869	1.088	-1.41534	0.130992	0.316398	8.3059	-4.47328	0.000165124	0.00422261	0.00331281	0.0688297	TRUE	FALSE	Bacteria	Pseudomonadota	Gammaproteobacteria_2	Enterobacterales_2	Succinivibrionaceae_2	Ruminobacter_2	0	0	0	20	784	0	276	64	0	130	0	36	246	62	0	0
215	ASV6271	0.550952	-2.38315	0.17092	0.298169	3.22344	-7.99262	0.048457	0.00408748	0.189675	0.0688297	FALSE	FALSE	Bacteria	Myxococcota	Polyangiia	Polyangiales_2	Polyangiaceae_2	Pajaroellobacter_2	146	0	0	0	0	0	250	6	106	0	38	0	0	0	0	0
13	ASV10939	-1.0099	2.0285	0.0451822	0.280462	-22.3516	7.23272	0.000196075	0.00545076	0.00358164	0.0700867	TRUE	FALSE	Bacteria	Pseudomonadota	Alphaproteobacteria_2	Rhodobacterales_2	Paracoccaceae	Falsirhodobacter_2	0	230	0	0	52	0	46	0	0	202	0	0	0	136	0	0
39	ASV1368	3.15173	-4.05848	0.0410102	0.282378	76.8525	-14.3725	0.000169268	0.00480611	0.00331281	0.0700867	TRUE	FALSE	Bacteria	Pseudomonadota	Alphaproteobacteria_2	Azospirillales_2	Azospirillaceae_2	Skermanella_2	0	0	0	0	31338	236	0	0	0	0	0	0	0	192	0	866
152	ASV3746	-0.630362	1.62147	0.235205	0.349377	-2.68005	4.64104	0.0438175	0.0056274	0.184937	0.0700867	FALSE	FALSE	Bacteria	Bdellovibrionota	Bdellovibrionia	Bdellovibrionales	Pseudobdellovibrionaceae	Pseudobdellovibrio	830	0	0	1578	0	0	160	530	0	0	78	408	0	554	0	0
181	ASV4721	0.579875	-2.73694	0.280094	0.371712	2.07029	-7.36307	0.130206	0.00517825	0.360369	0.0700867	FALSE	FALSE	Bacteria	Bacillota	Clostridia	Lachnospirales	Lachnospiraceae	[Ruminococcus] gauvreauii group	0	0	0	0	234	8	0	0	422	0	0	0	30	0	208	0
188	ASV5087	0.208179	-2.06957	0.136207	0.280345	1.52841	-7.38221	0.223875	0.00513974	0.483006	0.0700867	FALSE	FALSE	Bacteria	Pseudomonadota	Gammaproteobacteria_2	Burkholderiales_2	Alcaligenaceae_2	Verticiella_2	0	0	108	0	271	0	128	0	122	14	0	0	0	0	0	0
27	ASV1272	-0.284806	1.48301	0.0942288	0.282265	-3.02249	5.25399	0.0390676	0.00628012	0.177685	0.0748154	FALSE	FALSE	Bacteria	Pseudomonadota	Gammaproteobacteria_2	Burkholderiales_2	Alcaligenaceae_2	Alcaligenes_2	0	492	238	0	0	0	0	0	150	0	128	196	256	0	0	0
11	ASV1089	0.490086	-1.46917	0.278637	0.41614	1.75887	-3.53047	0.122004	0.00959176	0.34463	0.0750898	FALSE	FALSE	Bacteria	Bacillota	Clostridia	Lachnospirales	Lachnospiraceae	Oribacterium	0	0	1050	0	105	22	237	0	187	27	0	0	118	114	492	0
51	ASV1517	0.88303	-1.51639	0.20417	0.321564	4.32497	-4.71566	0.0123987	0.00920105	0.0849184	0.0750898	FALSE	FALSE	Bacteria	Bacillota	Bacilli	Lactobacillales	Carnobacteriaceae	Carnobacterium	0	0	0	0	1098	0	154	0	0	0	0	30	232	28	0	94
55	ASV1527	1.62958	-2.44085	0.150229	0.583028	10.8473	-4.18651	0.000115596	0.00860071	0.00291612	0.0750898	TRUE	FALSE	Bacteria	Bacillota	Bacilli	Lactobacillales	Lactobacillaceae	Ligilactobacillus	0	0	0	4	0	0	1006	0	0	0	0	74	498	24	1306	1188
73	ASV18059	-0.381449	1.77608	0.359797	0.452853	-1.06018	3.92198	0.329863	0.00778425	0.581722	0.0750898	FALSE	FALSE	Bacteria	Myxococcota	Polyangiia	mle1-27_2	Incertae Sedis_281	Incertae Sedis_610	12	0	294	0	78	0	60	0	0	0	116	60	12	366	0	0
86	ASV201	-0.546972	1.45195	0.348921	0.437287	-1.56761	3.32037	0.151416	0.00893508	0.385969	0.0750898	FALSE	FALSE	Bacteria	Pseudomonadota	Gammaproteobacteria_2	Burkholderiales_2	Burkholderiaceae_2	Lautropia_2	0	0	352	1646	298	514	136	0	38	0	310	322	0	432	700	736
114	ASV2763	0.38852	-1.8029	0.300466	0.385171	1.29306	-4.68078	0.265618	0.00944221	0.519482	0.0750898	FALSE	FALSE	Bacteria	Bacillota	Clostridia	Clostridia UCG-014	Incertae Sedis_119	Incertae Sedis_217	614	0	0	0	436	0	192	0	360	0	0	16	0	0	26	0
130	ASV3090	-1.06509	1.65148	0.0643924	0.402805	-16.5407	4.09994	1.47462e-05	0.00935536	0.000808091	0.0750898	TRUE	FALSE	Bacteria	Pseudomonadota	Gammaproteobacteria_2	Burkholderiales_2	Rhodocyclaceae_2	Zoogloea_2	0	0	138	1246	78	0	0	532	0	208	0	42	0	0	0	278
147	ASV3588	-1.84158	2.70863	0.0410102	0.263866	-44.9054	10.2652	0.000495542	0.00935704	0.00714623	0.0750898	TRUE	FALSE	Bacteria	Bacillota	Bacilli	RF39	Incertae Sedis_116	Incertae Sedis_211	0	0	0	0	42	302	0	0	0	506	0	292	0	0	0	0
166	ASV4276	0.475528	-1.38456	0.216452	0.333898	2.19692	-4.14666	0.0794014	0.00893901	0.259	0.0750898	FALSE	FALSE	Bacteria	Pseudomonadota	Gammaproteobacteria_2	Burkholderiales_2	Chromobacteriaceae_2	Vogesella_2	92	0	230	28	0	0	514	0	0	0	344	48	440	0	0	0
200	ASV562	-0.773828	1.56715	0.153873	0.319705	-5.02902	4.90187	0.00733856	0.00803319	0.0587762	0.0750898	FALSE	FALSE	Bacteria	Actinomycetota	Actinobacteria_2	Pseudonocardiales_2	Pseudonocardiaceae_2	Pseudonocardia_2	22	38	0	0	110	346	0	0	0	0	0	92	0	0	0	234
214	ASV6203	0.537181	-2.93599	0.103672	0.270833	5.18156	-10.8406	0.0352863	0.00840217	0.164905	0.0750898	FALSE	FALSE	Bacteria	Verrucomicrobiota	Verrucomicrobiia	Chthoniobacterales_2	Xiphinematobacteraceae_2	Candidatus Xiphinematobacter_2	0	0	584	0	0	0	204	0	360	14	0	0	0	0	0	0
264	ASV93	-0.405168	1.14242	0.189441	0.362825	-2.13876	3.14869	0.0505639	0.00711017	0.192424	0.0750898	FALSE	FALSE	Bacteria	Bacillota	Bacilli	Staphylococcales	Staphylococcaceae	Staphylococcus	6151	3487	3243	9901	2733	10648	1775	1499	3191	14449	1228	1965	1494	2812	1851	5208
227	ASV6856	-1.24031	1.77991	0.0410102	0.31667	-30.244	5.62071	7.94048e-05	0.0111352	0.00277909	0.084751	TRUE	FALSE	Bacteria	Pseudomonadota	Gammaproteobacteria_2	Enterobacterales_2	Pasteurellaceae_2	Gallibacterium_2	0	0	0	0	0	142	0	0	0	556	0	54	32	0	0	104
150	ASV3681	-0.511234	1.60272	0.173512	0.302253	-2.9464	5.30257	0.060199	0.0130925	0.222899	0.094404	FALSE	FALSE	Bacteria	Pseudomonadota	Gammaproteobacteria_2	Pseudomonadales_2	Pseudomonadaceae_2	Thiopseudomonas_2	0	0	0	0	0	0	108	118	72	0	0	0	20	178	0	0
236	ASV713	0.720557	-1.51467	0.336351	0.476167	2.14228	-3.18098	0.0645469	0.0129784	0.229686	0.094404	FALSE	FALSE	Bacteria	Bacteroidota	Bacteroidia	Bacteroidales	Prevotellaceae	Incertae Sedis_316	2750	0	644	0	514	0	134	278	0	56	0	20	468	116	886	0
191	ASV5137	-0.99565	2.21814	0.0727493	0.264726	-13.686	8.37899	0.00529643	0.0139462	0.0453507	0.0979813	TRUE	FALSE	Bacteria	Patescibacteria	Saccharimonadia	Saccharimonadales	Saccharimonadaceae	TM7a	0	0	158	622	0	0	0	0	72	0	0	284	0	0	0	0
124	ASV2983	-0.494943	2.2318	0.108399	0.272455	-4.56593	8.19144	0.0447702	0.0145781	0.184937	0.0998601	FALSE	FALSE	Bacteria	Bacillota	Clostridia	Peptostreptococcales-Tissierellales	Acidaminobacteraceae	Acidaminobacter	0	0	0	0	0	888	142	0	210	0	0	0	0	0	56	0
7	ASV10600	-0.943523	1.63062	0.145937	0.330406	-6.46526	4.9352	0.0075079	0.0159522	0.0587762	0.104069	FALSE	FALSE	Bacteria	Pseudomonadota	Gammaproteobacteria_2	Enterobacterales_2	Psychromonadaceae_2	Psychromonas_2	0	0	66	0	0	0	0	0	0	512	120	0	0	482	0	156
45	ASV1443	0.406949	-0.981835	0.192153	0.309494	2.11784	-3.17239	0.0719508	0.0156557	0.240421	0.104069	FALSE	FALSE	Bacteria	Bacteroidota	Bacteroidia	Bacteroidales	Tannerellaceae	Parabacteroides	0	0	280	0	181	71	294	26	328	0	60	0	0	26	54	0
8	ASV10774	-0.683566	2.46084	0.22063	0.33171	-3.09825	7.41863	0.0902894	0.0176892	0.28436	0.112717	FALSE	FALSE	Bacteria	Abditibacteriota	Abditibacteriia	Abditibacteriales_2	Abditibacteriaceae_2	Abditibacterium_2	0	0	0	0	118	0	216	0	0	0	18	0	0	0	0	884
4	ASV10408	1.14921	-1.80655	0.0798853	0.266037	14.3857	-6.7906	0.00479738	0.0210053	0.0424026	0.116789	TRUE	FALSE	Bacteria	Actinomycetota	Actinobacteria_2	Actinomycetales_2	Actinomycetaceae_2	Actinotignum_2	0	0	0	0	582	0	0	0	0	0	0	32	282	30	0	0
22	ASV1190	-0.507732	1.02209	0.123916	0.275585	-4.09738	3.70879	0.0148849	0.020676	0.0938098	0.116789	FALSE	FALSE	Bacteria	Pseudomonadota	Gammaproteobacteria_2	Burkholderiales_2	Oxalobacteraceae_2	Herbaspirillum_2	0	0	86	0	109	214	178	0	0	0	0	136	0	0	0	194
97	ASV2300	-0.441727	1.39174	0.177021	0.301647	-2.49534	4.61379	0.088068	0.019157	0.280589	0.116789	FALSE	FALSE	Bacteria	Actinomycetota	Actinobacteria_2	Frankiales_2	Geodermatophilaceae_2	Klenkia_2	0	0	196	0	572	526	146	0	126	0	0	0	0	0	0	0
127	ASV3022	-0.696317	1.74656	0.460147	0.529166	-1.51325	3.3006	0.190632	0.0214614	0.431678	0.116789	FALSE	FALSE	Bacteria	Fusobacteriota	Fusobacteriia	Fusobacteriales	Leptotrichiaceae	Leptotrichia	5	0	0	0	177	594	304	0	445	0	0	324	0	0	0	288
164	ASV4225	-0.577651	1.15164	0.101914	0.353858	-5.66801	3.25453	0.00237807	0.0225823	0.0250612	0.116789	TRUE	FALSE	Bacteria	Actinomycetota	Actinobacteria_2	Frankiales_2	Incertae Sedis_88	Incertae Sedis_134	422	0	354	560	0	188	250	0	0	0	0	1346	0	0	0	1014
173	ASV4516	-0.375534	1.05536	0.0935379	0.293179	-4.01477	3.59971	0.0159334	0.0227641	0.0970164	0.116789	FALSE	FALSE	Bacteria	Bdellovibrionota	Oligoflexia	Oligoflexales	Oligoflexaceae	Incertae Sedis_378	0	0	0	406	0	578	0	250	0	0	86	92	214	0	0	0
190	ASV5121	-0.536781	1.15527	0.218549	0.413529	-2.45612	2.79369	0.0395577	0.0234245	0.177685	0.116789	FALSE	FALSE	Bacteria	Patescibacteria	Parcubacteria	Incertae Sedis_128	Incertae Sedis_362	Incertae Sedis_698	746	0	234	3700	0	2484	0	458	0	466	0	604	1006	0	228	888
202	ASV5717	-0.727398	1.76898	0.292555	0.578689	-2.48636	3.05687	0.0473951	0.0223143	0.188207	0.116789	FALSE	FALSE	Bacteria	Pseudomonadota	Gammaproteobacteria_2	Burkholderiales_2	Comamonadaceae_2	Aquabacterium_2	0	2812	30	0	80	0	0	72	70	0	0	134	360	0	0	126
250	ASV8133	-1.0358	1.95199	0.356866	0.525865	-2.9025	3.71196	0.0440074	0.0206187	0.184937	0.116789	FALSE	FALSE	Bacteria	Actinomycetota	Actinobacteria_2	Pseudonocardiales_2	Pseudonocardiaceae_2	Actinomycetospora_2	0	0	0	0	14	696	0	42	0	1308	0	342	0	0	316	0
268	ASV9507	0.667314	-1.32606	0.225554	0.351809	2.95856	-3.76925	0.041614	0.0196171	0.183907	0.116789	FALSE	FALSE	Bacteria	Bacteroidota	Bacteroidia	Cytophagales	Spirosomataceae	Dyadobacter_2	0	0	434	12	0	0	276	0	42	48	0	0	0	32	0	0
273	ASV9798	-0.675812	1.56886	0.119231	0.366638	-5.66807	4.27905	0.0108773	0.023443	0.07642	0.116789	FALSE	FALSE	Bacteria	Bacteroidota	Bacteroidia	Sphingobacteriales	Sphingobacteriaceae	Arcticibacter	0	0	0	0	74	0	186	64	0	0	0	532	0	482	0	0
274	ASV9818	0.731529	-2.48278	0.272955	0.368716	2.68003	-6.73359	0.115581	0.0213512	0.342591	0.116789	FALSE	FALSE	Bacteria	Bacillota	Clostridia	Peptostreptococcales-Tissierellales	Anaerovoracaceae	[Eubacterium] brachy group	300	0	0	0	69	0	0	12	0	0	668	0	0	0	0	0
269	ASV9514	-0.515667	1.92451	0.179395	0.306047	-2.87447	6.28829	0.102717	0.0243686	0.316229	0.119232	FALSE	FALSE	Bacteria	Bacteroidota	Bacteroidia	Sphingobacteriales	AKYH767	Incertae Sedis_352	0	0	0	0	72	0	44	0	0	0	0	0	0	0	8	206
228	ASV6948	1.30844	-1.12927	0.0410102	0.322761	31.9052	-3.49877	5.75264e-06	0.024924	0.000394056	0.11981	TRUE	FALSE	Bacteria	Actinomycetota	Actinobacteria_2	Propionibacteriales_2	Propionibacteriaceae_2	Propionibacterium_2	0	26	0	0	323	28	0	0	0	66	0	124	0	54	0	0
89	ASV2034	-0.94442	1.85232	0.0410102	0.313064	-23.0289	5.91675	0.0018803	0.0273965	0.0221507	0.127231	TRUE	FALSE	Bacteria	Pseudomonadota	Alphaproteobacteria_2	Acetobacterales_2	Acetobacteraceae_2	Acidiphilium_2	0	374	0	264	76	0	0	0	0	0	0	74	0	0	0	0
254	ASV856	-0.611998	1.55566	0.532471	0.625587	-1.14936	2.48672	0.271116	0.0272626	0.519482	0.127231	FALSE	FALSE	Bacteria	Patescibacteria	Saccharimonadia	Saccharimonadales	Incertae Sedis_364	Incertae Sedis_700	826	0	292	476	827	506	10	1450	236	336	224	164	44	1364	270	906
141	ASV328	-0.300494	1.83927	0.20997	0.324736	-1.43113	5.66388	0.288702	0.0297868	0.549336	0.136026	FALSE	FALSE	Bacteria	Bacteroidota	Bacteroidia	Bacteroidales	Barnesiellaceae	Barnesiella	122	0	0	0	0	0	198	962	0	0	0	0	0	0	568	0
123	ASV2944	0.61383	-1.92889	0.251156	0.35279	2.44402	-5.46752	0.134459	0.0318617	0.368356	0.136408	FALSE	FALSE	Bacteria	Bacillota	Clostridia	Peptostreptococcales-Tissierellales	Anaerovoracaceae	Mogibacterium	0	0	0	0	459	32	0	0	0	0	58	0	0	0	588	0
221	ASV675	-0.920331	1.61828	0.146809	0.292324	-6.26891	5.53591	0.024514	0.0311154	0.131703	0.136408	FALSE	FALSE	Bacteria	Bacteroidota	Bacteroidia	Bacteroidales	Barnesiellaceae	Coprobacter	0	0	192	0	0	714	0	0	492	0	0	0	0	0	0	1520
257	ASV869	-0.302538	1.11281	0.150158	0.28708	-2.0148	3.87631	0.137345	0.0303986	0.368356	0.136408	FALSE	FALSE	Bacteria	Bacteroidota	Bacteroidia	Bacteroidales	Prevotellaceae	Prevotellaceae NK3B31 group	80	0	118	0	0	0	162	0	0	0	0	0	0	0	168	372
267	ASV9487	-0.33857	1.04958	0.121838	0.274082	-2.77884	3.82943	0.0690575	0.0313725	0.234787	0.136408	FALSE	FALSE	Bacteria	Planctomycetota	Planctomycetes	Gemmatales	Gemmataceae	Fimbriiglobus	0	0	132	0	76	0	0	0	144	208	40	0	0	0	0	0
1	ASV100	-0.256839	0.813302	0.209723	0.31911	-1.22466	2.54866	0.25554	0.0342462	0.519482	0.139105	FALSE	FALSE	Bacteria	Bacillota	Clostridia	Oscillospirales	Ruminococcaceae	[Eubacterium] siraeum group	174	821	1313	729	677	0	741	873	1173	949	0	0	838	0	0	0
2	ASV10095	-0.504769	1.7399	0.223536	0.333649	-2.25811	5.21477	0.152491	0.0348615	0.385969	0.139105	FALSE	FALSE	Bacteria	Pseudomonadota	Alphaproteobacteria_2	Sphingomonadales_2	Sphingomonadaceae_2	Rhizorhabdus	46	0	0	0	0	0	250	0	0	0	0	0	26	0	0	372
16	ASV11143	-0.70591	1.38591	0.0831692	0.371368	-8.48764	3.73191	0.00343417	0.0335308	0.032447	0.139105	TRUE	FALSE	Bacteria	Actinomycetota	Actinobacteria_2	Micrococcales_2	Intrasporangiaceae_2	Janibacter_2	0	0	0	0	0	0	44	304	24	0	0	0	0	20	0	88
110	ASV2643	0.44125	-1.07673	0.290381	0.37528	1.51956	-2.86913	0.189092	0.0350302	0.431678	0.139105	FALSE	FALSE	Bacteria	Pseudomonadota	Gammaproteobacteria_2	Burkholderiales_2	Comamonadaceae_2	Caldimonas_2	0	0	240	0	242	0	0	0	1054	0	104	26	0	40	38	0
178	ASV4648	-0.769928	2.29244	0.354506	0.433113	-2.17184	5.29294	0.162001	0.0338907	0.40353	0.139105	FALSE	FALSE	Bacteria	Actinomycetota	Thermoleophilia_2	Gaiellales_2	Incertae Sedis_101	Incertae Sedis_176	0	0	266	0	0	0	10	0	270	668	0	0	0	0	0	0
23	ASV1219	0.421588	-1.11733	0.205541	0.460225	2.05112	-2.42778	0.0673821	0.035585	0.234787	0.13929	FALSE	FALSE	Bacteria	Pseudomonadota	Gammaproteobacteria_2	Burkholderiales_2	Comamonadaceae_2	Paucibacter_2	1056	47	701	0	674	22	367	0	493	1030	738	0	286	0	715	306
71	ASV1799	-0.242061	0.96499	0.309607	0.391388	-0.781833	2.46556	0.456826	0.0389796	0.699275	0.148339	FALSE	FALSE	Bacteria	Pseudomonadota	Gammaproteobacteria_2	Burkholderiales_2	Burkholderiaceae_2	Burkholderia-Caballeronia-Paraburkholderia_2	0	0	824	0	136	0	1258	658	684	1360	474	0	496	370	70	0
180	ASV467	-0.7805	2.36166	0.484165	0.955676	-1.61205	2.47119	0.145615	0.0386386	0.380096	0.148339	FALSE	FALSE	Bacteria	Pseudomonadota	Gammaproteobacteria_2	Burkholderiales_2	Neisseriaceae_2	Incertae Sedis_858	481	0	0	10	18	0	0	48618	106	0	638	674	22	0	38	572
69	ASV17712	1.24561	-1.00015	0.0410102	0.382987	30.3732	-2.61144	8.45216e-08	0.0400432	2.31589e-05	0.149921	TRUE	FALSE	Bacteria	Bacillota	Bacilli	Lactobacillales	Aerococcaceae	Aerococcus	218	54	0	72	0	0	0	100	0	72	0	76	0	8	0	58
84	ASV1999	-0.303637	0.983333	0.197294	0.358062	-1.53901	2.74626	0.184421	0.0404897	0.431678	0.149921	FALSE	FALSE	Bacteria	Pseudomonadota	Gammaproteobacteria_2	Burkholderiales_2	Oxalobacteraceae_2	Undibacterium_2	0	0	380	0	162	1274	0	0	118	0	468	116	0	252	0	0
260	ASV8780	-0.651059	1.20884	0.0520056	0.497376	-12.519	2.43044	1.55163e-06	0.041174	0.000151181	0.150422	TRUE	FALSE	Bacteria	Pseudomonadota	Alphaproteobacteria_2	Rhodobacterales_2	Paracoccaceae	Rubellimicrobium_2	72	34	0	218	0	362	0	1526	0	426	0	30	86	216	0	70
263	ASV9265	0.775385	-1.43848	0.134579	0.307251	5.76156	-4.68176	0.0288282	0.0427206	0.143617	0.154019	FALSE	FALSE	Bacteria	Pseudomonadota	Alphaproteobacteria_2	Sphingomonadales_2	Sphingomonadaceae_2	Novosphingobium_2	0	0	0	12	92	0	0	0	0	0	188	0	0	0	0	60
136	ASV3159	-0.530521	1.63075	0.443869	0.561459	-1.19522	2.90449	0.298018	0.0439197	0.561402	0.156286	FALSE	FALSE	Bacteria	Actinomycetota	Actinobacteria_2	Micrococcales_2	Brevibacteriaceae_2	Brevibacterium_2	0	0	0	920	12	0	212	0	0	88	472	0	20	0	0	0
100	ASV2341	-0.323767	0.890034	0.111677	0.270103	-2.89914	3.29517	0.0625457	0.0458996	0.225494	0.157162	FALSE	FALSE	Bacteria	Pseudomonadota	Gammaproteobacteria_2	Lysobacterales	Lysobacteraceae	Thermomonas_2	0	0	176	158	82	0	162	0	76	0	0	0	0	0	0	0
113	ASV268	-0.272113	0.99149	0.267345	0.44667	-1.01783	2.21974	0.32884	0.0464603	0.581722	0.157162	FALSE	FALSE	Bacteria	Pseudomonadota	Gammaproteobacteria_2	Gammaproteobacteria Incertae Sedis_2	Unknown Family_7	Acidibacter_2	230	66	0	404	154	272	194	1096	158	0	46	74	410	90	30	466
187	ASV5032	-0.294584	1.1365	0.245691	0.346343	-1.199	3.28143	0.316596	0.0463759	0.576807	0.157162	FALSE	FALSE	Bacteria	Fusobacteriota	Fusobacteriia	Fusobacteriales	Leptotrichiaceae	Sneathia	0	0	0	0	199	0	28	0	28	172	90	0	0	0	0	0
189	ASV5117	-1.1015	1.45174	0.0410102	0.32333	-26.8591	4.48996	0.00138329	0.0461938	0.0172283	0.157162	TRUE	FALSE	Bacteria	Chloroflexota	Anaerolineae_2	Caldilineales_2	Caldilineaceae_2	Incertae Sedis_422	0	0	0	0	52	68	0	0	0	112	0	0	0	0	0	576
148	ASV36	-0.238421	0.80893	0.199846	0.372176	-1.19303	2.17352	0.252686	0.0473918	0.519482	0.158358	FALSE	FALSE	Bacteria	Actinomycetota	Actinobacteria_2	Micrococcales_2	Micrococcaceae_2	Rothia_2	5427	2583	1701	5598	5454	3393	2432	13657	2738	3165	1723	2234	2711	1436	1260	4398
121	ASV2919	-0.451307	1.22064	0.0621235	0.280429	-7.26466	4.35277	0.0184261	0.0489378	0.105183	0.159789	FALSE	FALSE	Bacteria	Actinomycetota	Acidimicrobiia_2	Microtrichales_2	Iamiaceae_2	Iamia_2	0	0	242	0	0	0	0	0	126	0	0	344	0	156	0	0
174	ASV4548	-0.368042	1.3116	0.192673	0.506903	-1.91019	2.58748	0.114359	0.0489864	0.342591	0.159789	FALSE	FALSE	Bacteria	Actinomycetota	Actinobacteria_2	Actinomycetales_2	Actinomycetaceae_2	Winkia	0	28	0	0	32	21	0	0	44	1668	94	0	0	0	16	0
201	ASV566	-0.534988	1.18756	0.108188	0.533206	-4.94499	2.2272	0.000582844	0.0500793	0.00798496	0.161432	TRUE	FALSE	Bacteria	Actinomycetota	Actinobacteria_2	Propionibacteriales_2	Nocardioidaceae_2	Marmoricola_2	614	126	0	3756	0	1638	390	10744	492	614	576	182	0	1524	0	1374
18	ASV11260	-0.289092	1.03398	0.0636563	0.261008	-4.54145	3.9615	0.0452219	0.0582124	0.184937	0.164439	FALSE	FALSE	Bacteria	Acidobacteriota	Vicinamibacteria	Vicinamibacterales	Incertae Sedis_80	Incertae Sedis_117	124	0	0	280	162	0	196	0	0	0	0	0	0	0	0	0
26	ASV1260	0.594315	-1.17868	0.24051	0.539115	2.47106	-2.18632	0.0355087	0.0565889	0.164905	0.164439	FALSE	FALSE	Bacteria	Bdellovibrionota	Bdellovibrionia	Bdellovibrionales	Pseudobdellovibrionaceae	Incertae Sedis_374	2142	0	984	44	540	100	292	0	0	374	0	14	366	0	518	2014
32	ASV131	-0.513565	1.51502	0.633417	0.700965	-0.810784	2.16133	0.434681	0.0535801	0.680586	0.164439	FALSE	FALSE	Bacteria	Bacillota	Bacilli	Bacillales	Sporolactobacillaceae	Incertae Sedis_196	7	0	1828	0	1298	1212	1700	0	2010	1766	482	698	1436	5635	606	3741
54	ASV15269	0.549312	-0.901641	0.205513	0.408253	2.67288	-2.20853	0.028236	0.0582139	0.143617	0.164439	FALSE	FALSE	Bacteria	Actinomycetota	Thermoleophilia_2	Solirubrobacterales_2	67-14_2	Incertae Sedis_178	686	0	328	0	0	78	0	0	504	146	326	28	120	406	0	56
120	ASV2914	0.884149	-1.02971	0.0505593	0.34162	17.4874	-3.01419	0.000407577	0.0570216	0.00656918	0.164439	TRUE	FALSE	Bacteria	Pseudomonadota	Gammaproteobacteria_2	Burkholderiales_2	Hydrogenophilaceae_2	Hydrogenophilus_2	0	0	326	0	0	20	0	0	0	0	0	32	0	159	164	0
122	ASV2920	-0.500041	0.886149	0.0469349	0.330543	-10.6539	2.68089	0.000439569	0.0551774	0.00669122	0.164439	TRUE	FALSE	Bacteria	Pseudomonadota	Alphaproteobacteria_2	Hyphomicrobiales	Rhizobiaceae_2	Incertae Sedis_784	72	0	0	0	0	38	0	0	74	206	0	0	0	108	0	438
129	ASV3043	-0.670392	1.45375	0.459507	0.672948	-1.45894	2.16027	0.175267	0.0560838	0.426855	0.164439	FALSE	FALSE	Bacteria	Actinomycetota	Thermoleophilia_2	Gaiellales_2	Gaiellaceae_2	Gaiella_2	1036	18	36	40	68	346	130	230	14	0	0	256	0	1554	0	366
144	ASV3556	0.1195	-0.690524	0.137673	0.274629	0.868004	-2.51439	0.425084	0.0535403	0.677169	0.164439	FALSE	FALSE	Bacteria	Actinomycetota	Actinobacteria_2	Micrococcales_2	Microbacteriaceae_2	Microbacterium_2	372	0	226	0	191	0	314	0	322	102	0	0	0	74	0	0
175	ASV4618	-0.385193	0.931337	0.319223	0.399778	-1.20666	2.32963	0.266756	0.0526422	0.519482	0.164439	FALSE	FALSE	Bacteria	Myxococcota	Myxococcia	Myxococcales	Myxococcaceae	Incertae Sedis_604	42	0	344	222	40	340	564	0	222	200	0	154	0	0	0	0
211	ASV5922	-0.540846	1.55249	0.274934	0.383637	-1.96719	4.04678	0.188043	0.0559848	0.431678	0.164439	FALSE	FALSE	Bacteria	Bacillota	Bacilli	Erysipelotrichales	Erysipelotrichaceae	Faecalibaculum	1618	1256	164	0	0	0	0	0	0	0	0	0	0	672	0	0
222	ASV6789	0.37042	-1.27786	0.192157	0.313595	1.92769	-4.07487	0.193709	0.0552781	0.435051	0.164439	FALSE	FALSE	Bacteria	Pseudomonadota	Alphaproteobacteria_2	Caulobacterales_2	Caulobacteraceae_2	Incertae Sedis_760	0	0	0	0	458	0	90	0	417	0	0	28	0	0	0	0
258	ASV87	-0.273446	0.946349	0.269976	0.445769	-1.01285	2.12296	0.332891	0.0572752	0.581722	0.164439	FALSE	FALSE	Bacteria	Bacillota	Clostridia	Peptostreptococcales-Tissierellales	Peptostreptococcaceae	Peptostreptococcus	1322	2778	926	0	1176	2034	706	746	1674	0	0	1042	144	248	448	1199
109	ASV2640	-0.489291	1.13248	0.13587	0.287621	-3.60117	3.93739	0.0692016	0.0588655	0.234787	0.164583	FALSE	FALSE	Bacteria	Bacillota	Bacilli	Thermoactinomycetales	Thermoactinomycetaceae	Melghirimyces	442	0	220	428	0	0	0	588	0	0	0	0	0	0	0	0
60	ASV16418	-0.425384	1.05744	0.266521	0.361553	-1.59606	2.92473	0.208749	0.0612613	0.461268	0.169552	FALSE	FALSE	Bacteria	Verrucomicrobiota	Verrucomicrobiia	Chthoniobacterales_2	Chthoniobacteraceae_2	Chthoniobacter_2	0	0	0	140	46	162	382	0	32	0	0	0	0	0	0	0
170	ASV4440	0.597426	-0.801717	0.20547	0.350147	2.90761	-2.28966	0.0270645	0.0619729	0.142609	0.169806	FALSE	FALSE	Bacteria	Actinomycetota	Actinobacteria_2	Micrococcales_2	Microbacteriaceae_2	Rhodoluna_2	0	0	674	68	103	0	0	24	0	134	0	16	72	0	0	46
65	ASV16955	0.517032	-0.882391	0.158886	0.306765	3.25411	-2.87644	0.047342	0.0637141	0.188207	0.172848	FALSE	FALSE	Bacteria	Pseudomonadota	Gammaproteobacteria_2	Rickettsiellales	Rickettsiellaceae	Rickettsiella_2	114	0	98	0	0	24	0	0	0	0	0	38	0	0	180	0
265	ASV931	-0.400996	1.13765	0.396294	0.560649	-1.01186	2.02917	0.331572	0.0652236	0.581722	0.175209	FALSE	FALSE	Bacteria	Pseudomonadota	Gammaproteobacteria_2	Burkholderiales_2	Hydrogenophilaceae_2	Tepidiphilus_2	1562	0	436	1920	146	1072	142	392	128	546	502	40	48	0	120	652
35	ASV13279	1.14675	-1.09138	0.0410102	0.387032	27.9626	-2.81986	0.000100402	0.0667461	0.00291612	0.177558	TRUE	FALSE	Bacteria	Patescibacteria	ABY1	Candidatus Falkowbacteria	Incertae Sedis_299	Incertae Sedis_635	0	0	0	0	0	250	0	0	220	94	0	14	0	12	0	0
208	ASV5810	-0.2719	0.820535	0.0410102	0.300501	-6.63005	2.73055	0.00698956	0.0719072	0.0580345	0.189448	FALSE	FALSE	Bacteria	Chloroflexota	Gitt-GS-136_2	Incertae Sedis_62	Incertae Sedis_205	Incertae Sedis_463	0	0	0	30	0	0	0	124	0	72	0	36	0	0	26	0
49	ASV151	-0.263969	0.83347	0.253288	0.42477	-1.04217	1.96217	0.317875	0.0733544	0.576807	0.18956	FALSE	FALSE	Bacteria	Bacillota	Bacilli	Bacillales	Bacillaceae	Parageobacillus	1731	2535	2444	0	549	1426	1496	2206	2346	3242	0	252	456	1310	284	1110
105	ASV2471	-0.310976	0.987527	0.294027	0.498965	-1.05764	1.97915	0.312891	0.0733754	0.576807	0.18956	FALSE	FALSE	Bacteria	Pseudomonadota	Alphaproteobacteria_2	Sphingomonadales_2	Sphingomonadaceae_2	Sphingobium_2	28	80	280	92	210	372	324	602	0	978	370	58	0	997	114	0
272	ASV970	0.627948	-0.919687	0.0839416	0.26518	7.48077	-3.46816	0.0174041	0.0740253	0.101462	0.18956	FALSE	FALSE	Bacteria	Pseudomonadota	Gammaproteobacteria_2	Enterobacterales_2	Pasteurellaceae_2	Aggregatibacter_2	0	0	0	0	0	85	252	0	420	0	0	54	0	0	0	0
87	ASV2011	0.331449	-1.02963	0.168799	0.300082	1.96357	-3.43117	0.188553	0.0754527	0.431678	0.191426	FALSE	FALSE	Bacteria	Bacteroidota	Bacteroidia	Bacteroidales	Paludibacteraceae	F0058	0	54	296	0	0	0	0	0	434	0	0	0	884	0	0	0
42	ASV1411	0.637529	-0.942502	0.231533	0.477944	2.75351	-1.97199	0.0203554	0.0768894	0.113824	0.193281	FALSE	FALSE	Bacteria	Fusobacteriota	Fusobacteriia	Fusobacteriales	Fusobacteriaceae	Fusobacterium	532	6	0	0	1074	48	354	255	166	146	108	154	334	0	0	158
224	ASV6800	-0.0492155	0.576045	0.151081	0.280657	-0.325757	2.05248	0.75413	0.0792392	0.961077	0.197378	FALSE	FALSE	Bacteria	Actinomycetota	Actinobacteria_2	Mycobacteriales	Mycobacteriaceae_2	Mycobacterium_2	184	118	0	132	127	0	0	126	288	0	104	0	0	0	54	304
56	ASV1528	-0.312309	0.636691	0.129349	0.274249	-2.41447	2.32158	0.0731998	0.0809958	0.241647	0.199936	FALSE	FALSE	Bacteria	Pseudomonadota	Gammaproteobacteria_2	Enterobacterales_2	Pasteurellaceae_2	Haemophilus_2	0	0	176	0	109	0	286	145	179	0	0	0	0	0	0	294
244	ASV75	0.628108	-0.924128	0.353021	0.497011	1.77923	-1.85937	0.0969119	0.0841178	0.301748	0.205788	FALSE	FALSE	Bacteria	Pseudomonadota	Gammaproteobacteria_2	Pseudomonadales_2	Moraxellaceae_2	Acinetobacter_2	1193	1215	27014	2322	3390	2342	6839	1018	9863	1949	8747	8962	15229	893	13575	1834
59	ASV1567	0.544783	-0.72616	0.136645	0.319517	3.98686	-2.27268	0.0163076	0.0854739	0.0971366	0.207255	FALSE	FALSE	Bacteria	Bacteroidota	Bacteroidia	Bacteroidales	Prevotellaceae	Alloprevotella	0	0	398	0	284	154	0	0	0	0	0	30	0	196	462	0
249	ASV8099	-0.341365	0.842133	0.175172	0.335445	-1.94874	2.5105	0.146454	0.0868997	0.380096	0.208864	FALSE	FALSE	Bacteria	Pseudomonadota	Gammaproteobacteria_2	Enterobacterales_2	Aeromonadaceae_2	Aeromonas_2	198	0	0	350	50	0	0	0	0	0	0	0	114	0	0	106
186	ASV5030	-0.449476	0.863699	0.117943	0.276014	-3.81096	3.12918	0.0624715	0.0887424	0.225494	0.211438	FALSE	FALSE	Bacteria	Bacillota	Clostridia	Lachnospirales	Lachnospiraceae	Moryella	0	0	0	0	0	164	166	0	60	196	0	0	0	0	0	0
271	ASV9694	0.443311	-0.735738	0.111446	0.297875	3.97781	-2.46996	0.028419	0.0900677	0.143617	0.212746	FALSE	FALSE	Bacteria	Actinomycetota	Thermoleophilia_2	Solirubrobacterales_2	Solirubrobacteraceae_2	Solirubrobacter_2	0	0	158	0	300	76	0	0	0	34	0	0	0	70	0	0
29	ASV12948	-0.574976	1.23665	0.216839	0.417703	-2.65162	2.96059	0.117649	0.0976619	0.342591	0.228712	FALSE	FALSE	Bacteria	Bacillota	Bacilli	Bacillales	Bacillaceae	Bacillus	0	0	0	0	182	0	0	0	0	0	0	0	18	412	0	46
107	ASV2620	-0.402407	0.871791	0.190676	0.312699	-2.11043	2.78795	0.169271	0.108177	0.417841	0.251191	FALSE	FALSE	Bacteria	Pseudomonadota	Gammaproteobacteria_2	Burkholderiales_2	Rhodocyclaceae_2	C39_2	490	0	160	0	0	0	126	0	0	0	0	0	0	0	0	430
28	ASV1275	-0.294213	0.629666	0.139112	0.282102	-2.11493	2.23205	0.124781	0.111784	0.348879	0.257384	FALSE	FALSE	Bacteria	Bacillota	Clostridia	Lachnospirales	Lachnospiraceae	Howardella	524	0	0	0	196	428	0	0	0	0	0	0	0	296	0	598
135	ASV3148	-0.252503	0.910626	0.412632	0.47702	-0.611932	1.90899	0.567336	0.114535	0.80097	0.25936	FALSE	FALSE	Bacteria	Bacteroidota	Bacteroidia	Chitinophagales	Saprospiraceae	Incertae Sedis_330	0	0	130	0	156	0	82	0	413	154	36	0	6	0	0	0
145	ASV3557	0.487284	-0.798626	0.285267	0.431676	1.70817	-1.85006	0.138469	0.113781	0.368356	0.25936	FALSE	FALSE	Bacteria	Actinomycetota	Actinobacteria_2	Mycobacteriales	Nocardiaceae_2	Rhodococcus_2	0	0	728	0	0	10	118	42	98	0	0	0	0	76	18	38
99	ASV2330	0.268218	-0.572589	0.194388	0.315452	1.37981	-1.81514	0.216861	0.119422	0.475358	0.26821	FALSE	FALSE	Bacteria	Bacteroidota	Bacteroidia	Cytophagales	Microscillaceae	Chryseolinea	0	0	354	0	295	0	82	54	272	48	58	56	0	0	0	0
68	ASV1770	-0.415084	0.916608	0.303078	0.541465	-1.36956	1.69283	0.204022	0.124738	0.454488	0.27746	FALSE	FALSE	Bacteria	Pseudomonadota	Gammaproteobacteria_2	Pseudomonadales_2	Moraxellaceae_2	Moraxella_2	18	256	0	28	487	224	76	148	0	222	0	20	0	492	0	126
193	ASV525	0.194725	-0.677068	0.283718	0.369748	0.686332	-1.83116	0.523029	0.126578	0.765113	0.27746	FALSE	FALSE	Bacteria	Chloroflexota	Anaerolineae_2	Aggregatilineales	A4b_2	Incertae Sedis_415	228	80	0	0	576	0	316	0	154	0	0	0	1708	0	532	0
223	ASV6793	0.575999	-0.695976	0.0652188	0.39244	8.83179	-1.77346	0.000117071	0.126517	0.00291612	0.27746	TRUE	FALSE	Bacteria	Pseudomonadota	Alphaproteobacteria_2	Hyphomicrobiales	Beijerinckiaceae_2	Methylorubrum	98	0	218	40	0	24	146	0	0	52	0	178	0	12	0	0
142	ASV3435	-0.0980352	0.476281	0.0786434	0.287401	-1.24658	1.6572	0.247813	0.136069	0.519482	0.295895	FALSE	FALSE	Bacteria	Pseudomonadota	Alphaproteobacteria_2	Acetobacterales_2	Acetobacteraceae_2	Roseomonas_2	84	146	216	222	0	116	136	0	138	0	0	54	0	80	0	134
14	ASV1105	-0.416771	1.16281	0.481332	0.709922	-0.865869	1.63794	0.411775	0.140069	0.66525	0.300405	FALSE	FALSE	Bacteria	Bacillota	Bacilli	Lactobacillales	Enterococcaceae	Enterococcus	0	20	0	0	2184	32	0	664	26	0	0	470	60	68	14	1332
78	ASV189	-0.119834	0.571756	0.277752	0.365773	-0.431443	1.56315	0.672716	0.140335	0.886174	0.300405	FALSE	FALSE	Bacteria	Actinomycetota	Actinobacteria_2	Mycobacteriales	Corynebacteriaceae_2	Corynebacterium_2	1762	2987	5062	9554	9435	10711	6592	3004	7209	10000	19157	4585	5013	5989	4740	16417
66	ASV172	-0.293853	0.919794	0.436949	0.594452	-0.672511	1.5473	0.512206	0.144094	0.75454	0.306061	FALSE	FALSE	Bacteria	Actinomycetota	Actinobacteria_2	Actinomycetales_2	Actinomycetaceae_2	Actinomyces_2	407	1236	3187	2435	2300	2308	1480	135	1074	2112	36	234	418	1140	642	3192
252	ASV827	0.410946	-0.888711	0.318004	0.577609	1.29227	-1.5386	0.222751	0.152156	0.483006	0.320698	FALSE	FALSE	Bacteria	Actinomycetota	Actinobacteria_2	Incertae Sedis_34	Incertae Sedis_89	Incertae Sedis_137	2022	0	202	0	362	24	346	0	798	674	636	852	582	44	732	194
30	ASV1298	0.189544	-0.72462	0.410447	0.476015	0.4618	-1.52226	0.655184	0.162273	0.867248	0.33941	FALSE	FALSE	Bacteria	Bacillota	Bacilli	Lactobacillales	Lactobacillaceae	Leuconostoc	1328	0	362	0	2302	0	1149	92	401	360	44	0	838	0	626	334
185	ASV4944	-0.226555	0.605235	0.204264	0.371637	-1.10913	1.62857	0.31785	0.164334	0.576807	0.341117	FALSE	FALSE	Bacteria	Acidobacteriota	Vicinamibacteria	Vicinamibacterales	Vicinamibacteraceae	Incertae Sedis_118	0	0	120	60	68	0	210	0	232	680	0	0	0	0	190	0
106	ASV2591	0.340568	-0.885627	0.168586	0.423664	2.02014	-2.0904	0.18079	0.171738	0.430751	0.353807	FALSE	FALSE	Bacteria	Actinomycetota	Actinobacteria_2	Micrococcales_2	Dermabacteraceae_2	Brachybacterium_2	0	0	98	8	0	0	340	0	0	0	0	0	0	0	0	278
62	ASV1661	0.627396	-0.992743	0.385071	0.673762	1.6293	-1.47343	0.137689	0.174728	0.368356	0.357279	FALSE	FALSE	Bacteria	Bacillota	Clostridia	Peptostreptococcales-Tissierellales	Family XI	Ezakiella	0	0	972	1561	1512	1012	0	282	186	59	0	0	822	526	5874	30
43	ASV1423	0.319812	-0.792067	0.264969	0.559903	1.20698	-1.41465	0.255215	0.187545	0.519482	0.374043	FALSE	FALSE	Bacteria	Bacteroidota	Bacteroidia	Flavobacteriales	Weeksellaceae	Chryseobacterium	1427	0	224	0	331	0	312	282	238	8	420	167	442	0	186	414
88	ASV203	0.535866	-0.877092	0.284241	0.626544	1.88526	-1.39989	0.0819422	0.184956	0.264143	0.374043	FALSE	FALSE	Bacteria	Pseudomonadota	Alphaproteobacteria_2	Hyphomicrobiales	Beijerinckiaceae_2	Bosea_2	424	3234	1848	242	2438	498	2272	24	2852	886	1094	0	2910	494	272	225
167	ASV4279	-0.183345	0.463476	0.120679	0.311472	-1.51928	1.48802	0.179499	0.187312	0.430751	0.374043	FALSE	FALSE	Bacteria	Bacillota	Bacilli	Exiguobacterales	Exiguobacteraceae	Exiguobacterium	0	0	212	0	274	518	180	0	368	0	0	174	0	182	0	126
209	ASV5885	-0.177137	0.770266	0.297583	0.392044	-0.595252	1.96475	0.612057	0.188387	0.838519	0.374043	FALSE	FALSE	Bacteria	Bacteroidota	Bacteroidia	Sphingobacteriales	env.OPS 17	Incertae Sedis_356	0	0	0	0	0	0	0	38	10	0	0	0	186	72	0	0
154	ASV385	-0.277967	0.888022	0.579827	0.648013	-0.479397	1.37038	0.639059	0.192144	0.858343	0.376052	FALSE	FALSE	Bacteria	Actinomycetota	Actinobacteria_2	Propionibacteriales_2	Nocardioidaceae_2	Nocardioides_2	1174	1358	2598	1403	1310	2104	1726	1004	3682	930	3364	1384	1550	4230	14	2415
233	ASV7090	0.507797	-0.837347	0.196364	0.586688	2.586	-1.42724	0.0323133	0.191354	0.155331	0.376052	FALSE	FALSE	Bacteria	Patescibacteria	Parcubacteria	Candidatus Kaiserbacteria	Incertae Sedis_341	Incertae Sedis_677	0	0	148	104	218	294	110	0	0	388	290	2	0	0	234	30
219	ASV6650	0.262665	-0.62429	0.340296	0.429682	0.771873	-1.45291	0.469489	0.196465	0.710719	0.381783	FALSE	FALSE	Bacteria	Actinomycetota	Actinobacteria_2	Micrococcales_2	Microbacteriaceae_2	Pseudoclavibacter_2	0	0	756	24	0	78	202	0	112	0	22	0	0	0	18	34
52	ASV1524	-0.158646	0.649379	0.383321	0.496386	-0.413871	1.30821	0.685239	0.211873	0.898352	0.405967	FALSE	FALSE	Bacteria	Actinomycetota	Actinobacteria_2	Micrococcales_2	Micrococcaceae_2	Kocuria_2	106	72	1206	221	1631	213	581	464	76	1107	200	291	532	484	73	1234
165	ASV4242	0.255091	-0.853593	0.393479	0.574956	0.648296	-1.48462	0.55213	0.211814	0.79206	0.405967	FALSE	FALSE	Bacteria	Actinomycetota	Actinobacteria_2	Kitasatosporales	Streptomycetaceae_2	Streptomyces_2	0	0	0	0	4392	16	114	0	118	0	204	0	0	0	0	876
241	ASV7399	-0.253591	0.494243	0.231818	0.337011	-1.09392	1.46655	0.335446	0.216388	0.581722	0.411738	FALSE	FALSE	Bacteria	Pseudomonadota	Gammaproteobacteria_2	Burkholderiales_2	Comamonadaceae_2	Rhizobacter_2	0	0	180	0	301	0	228	140	34	140	0	0	0	0	0	0
226	ASV683	0.460596	-0.742755	0.471996	0.579753	0.975848	-1.28116	0.34695	0.22252	0.590462	0.417659	FALSE	FALSE	Bacteria	Pseudomonadota	Alphaproteobacteria_2	Hyphomicrobiales	Beijerinckiaceae_2	Methylobacterium	70	0	3166	588	3180	84	3588	218	2414	180	434	112	348	522	228	806
238	ASV72	0.512514	-0.676018	0.162807	0.525487	3.14798	-1.28646	0.00840639	0.222548	0.0639819	0.417659	FALSE	FALSE	Bacteria	Bacteroidota	Bacteroidia	Sphingobacteriales	Sphingobacteriaceae	Pedobacter	0	136	1392	1508	905	0	1164	358	1214	34	658	308	2410	1414	1178	804
217	ASV656	0.622849	-0.590813	0.105843	0.442747	5.88465	-1.33442	0.00201334	0.239607	0.0221507	0.446614	TRUE	FALSE	Bacteria	Actinomycetota	Actinobacteria_2	Micrococcales_2	Micrococcaceae_2	Arthrobacter_2	0	0	0	0	78	44	0	14	0	134	114	112	0	0	0	9
91	ASV21	-0.0277424	0.387573	0.176271	0.317532	-0.157385	1.22058	0.877189	0.242406	1	0.448778	FALSE	FALSE	Bacteria	Pseudomonadota	Gammaproteobacteria_2	Burkholderiales_2	Burkholderiaceae_2	Cupriavidus_2	2035	3396	7426	4902	2657	4288	3959	1525	5329	5805	4214	1037	5220	2955	1388	6959
75	ASV18502	0.439381	-0.703937	0.0935112	0.437676	4.69871	-1.60835	0.0424322	0.249023	0.184547	0.454883	FALSE	FALSE	Bacteria	Bacteroidota	Bacteroidia	Chitinophagales	Chitinophagaceae	Flavisolibacter	0	0	0	0	70	0	130	0	0	6	0	112	0	0	0	0
210	ASV592	-0.143881	0.482561	0.231839	0.393693	-0.620607	1.22573	0.54874	0.248384	0.79206	0.454883	FALSE	FALSE	Bacteria	Pseudomonadota	Gammaproteobacteria_2	Lysobacterales	Lysobacteraceae	Pseudoxanthomonas_2	601	599	996	988	776	372	126	0	244	234	0	292	0	230	0	335
74	ASV1845	-0.276167	0.812486	0.530093	0.673988	-0.520978	1.20549	0.611861	0.251247	0.838519	0.455906	FALSE	FALSE	Bacteria	Pseudomonadota	Alphaproteobacteria_2	Rhodobacterales_2	Paracoccaceae	Paracoccus_2	568	200	3564	460	298	22	72	262	18	759	62	174	74	0	0	416
36	ASV134	-0.185587	0.523657	0.2373	0.399132	-0.782079	1.31199	0.477873	0.259751	0.715503	0.468235	FALSE	FALSE	Bacteria	Pseudomonadota	Gammaproteobacteria_2	Burkholderiales_2	Comamonadaceae_2	Comamonas_2	336	0	124	0	42	0	0	42	0	0	0	270	0	0	0	106
104	ASV244	0.36498	-0.544334	0.310717	0.463856	1.17464	-1.1735	0.262922	0.263362	0.519482	0.471642	FALSE	FALSE	Bacteria	Bacteroidota	Bacteroidia	Bacteroidales	Bacteroidaceae	Bacteroides	268	428	364	0	1299	170	625	46	658	262	54	50	500	0	448	210
46	ASV1444	0.193311	-0.407362	0.130803	0.311569	1.47788	-1.30745	0.235961	0.282235	0.501189	0.502159	FALSE	FALSE	Bacteria	Bacillota	Negativicutes	Veillonellales-Selenomonadales	Veillonellaceae	Megasphaera	0	0	0	0	198	0	380	0	532	0	0	184	0	0	0	96
182	ASV4730	0.246889	-0.516858	0.253378	0.44063	0.974389	-1.173	0.367494	0.285252	0.613984	0.504252	FALSE	FALSE	Bacteria	Chloroflexota	KD4-96_2	Incertae Sedis_65	Incertae Sedis_208	Incertae Sedis_466	508	0	144	18	0	102	154	284	102	0	406	0	0	0	0	0
111	ASV267	0.380197	-0.570471	0.409516	0.532035	0.928407	-1.07224	0.370115	0.303113	0.614614	0.53239	FALSE	FALSE	Bacteria	Actinomycetota	Actinobacteria_2	Bifidobacteriales_2	Bifidobacteriaceae_2	Bifidobacterium_2	678	0	1410	144	1350	52	1261	40	191	144	196	136	76	224	52	620
12	ASV1091	0.128669	0.326426	0.125389	0.284314	1.02616	1.14812	0.362816	0.314914	0.609887	0.546116	FALSE	FALSE	Bacteria	Pseudomonadota	Gammaproteobacteria_2	Burkholderiales_2	Sutterellaceae_2	Sutterella_2	0	0	0	0	588	0	0	0	210	0	320	148	0	448	314	0
63	ASV1662	-0.0208428	0.491422	0.176763	0.407548	-0.117914	1.2058	0.913587	0.314321	1	0.546116	FALSE	FALSE	Bacteria	Actinomycetota	Acidimicrobiia_2	Microtrichales_2	Ilumatobacteraceae_2	CL500-29 marine group_2	0	0	0	1366	141	0	0	0	0	0	0	0	582	62	218	0
206	ASV578	-0.203673	0.694074	0.121234	0.672433	-1.68	1.03218	0.118782	0.322341	0.342591	0.55201	FALSE	FALSE	Bacteria	Bacillota	Bacilli	Lactobacillales	Lactobacillaceae	Latilactobacillus	0	1174	508	30	527	1818	640	38	328	1006	214	684	0	2998	160	255
246	ASV7601	0.186224	-0.370911	0.217201	0.336746	0.85738	-1.10146	0.430404	0.320874	0.677762	0.55201	FALSE	FALSE	Bacteria	Pseudomonadota	Alphaproteobacteria_2	Caulobacterales_2	Caulobacteraceae_2	Phenylobacterium_2	50	0	0	38	466	0	148	40	88	0	0	0	0	0	0	152
53	ASV1526	0.224896	-0.519541	0.385981	0.505703	0.582659	-1.02736	0.573026	0.328458	0.80097	0.55899	FALSE	FALSE	Bacteria	Pseudomonadota	Gammaproteobacteria_2	Pseudomonadales_2	Marinomonadaceae_2	Marinomonas_2	388	0	856	0	877	572	562	38	1362	0	342	0	2032	210	36	484
235	ASV7114	-0.265286	0.597993	0.308224	0.566113	-0.860692	1.05631	0.42874	0.339167	0.677762	0.573653	FALSE	FALSE	Bacteria	Bacillota	Bacilli	Lactobacillales	Carnobacteriaceae	Atopostipes	376	0	702	0	0	1724	0	28	30	0	0	0	0	508	0	94
204	ASV5743	0.131796	-0.398364	0.258672	0.355724	0.50951	-1.11987	0.645509	0.344344	0.862777	0.578835	FALSE	FALSE	Bacteria	Bacteroidota	Bacteroidia	Sphingobacteriales	NS11-12 marine group	Incertae Sedis_364	88	0	0	0	122	0	184	74	0	0	686	0	0	0	0	0
203	ASV5733	-0.105716	0.471674	0.121805	0.47168	-0.867915	0.999988	0.418796	0.355923	0.671053	0.594652	FALSE	FALSE	Bacteria	Actinomycetota	Actinobacteria_2	Frankiales_2	Nakamurellaceae_2	Nakamurella_2	0	0	332	0	130	0	0	1058	310	0	156	46	0	30	0	892
153	ASV3810	-0.149992	0.482556	0.396944	0.465191	-0.377866	1.03733	0.724726	0.358172	0.945595	0.594783	FALSE	FALSE	Bacteria	Actinomycetota	Actinobacteria_2	Mycobacteriales	Nocardiaceae_2	Williamsia_2	52	0	0	0	50	0	298	0	1076	0	592	0	0	0	0	346
90	ASV208	-0.0592759	0.445508	0.388491	0.465805	-0.15258	0.956425	0.882095	0.363842	1	0.599154	FALSE	FALSE	Bacteria	Campylobacterota	Campylobacteria	Campylobacterales	Sulfurimonadaceae	Sulfuricurvum	310	694	2074	0	76	918	1946	0	1562	0	0	316	954	0	368	542
118	ASV290	0.397154	-0.46222	0.240413	0.493866	1.65197	-0.935922	0.120784	0.365178	0.34463	0.599154	FALSE	FALSE	Bacteria	Pseudomonadota	Gammaproteobacteria_2	Burkholderiales_2	Comamonadaceae_2	Tepidimonas_2	1226	74	1316	2011	449	642	983	2039	1035	381	2184	217	2064	673	1145	204
169	ASV4439	-0.117802	0.337805	0.198028	0.358394	-0.594876	0.94255	0.570647	0.377295	0.80097	0.615349	FALSE	FALSE	Bacteria	Gemmatimonadota	Gemmatimonadia	Gemmatimonadales_2	Gemmatimonadaceae_2	Gemmatimonas_2	312	0	406	0	235	62	258	0	204	0	0	0	0	310	40	404
177	ASV4623	-0.177383	0.405025	0.346847	0.430962	-0.511416	0.939817	0.627329	0.383589	0.850932	0.621914	FALSE	FALSE	Bacteria	Bdellovibrionota	Bacteriovoracia	Bacteriovoracales	Bacteriovoracaceae	Peredibacter	0	0	198	104	342	0	356	0	52	0	712	0	54	0	0	452
115	ASV2819	-0.126945	0.29386	0.0478813	0.276413	-2.65124	1.06312	0.117677	0.39911	0.342591	0.643272	FALSE	FALSE	Bacteria	Actinomycetota	Acidimicrobiia_2	Microtrichales_2	Incertae Sedis_83	Incertae Sedis_123	0	0	148	152	128	0	0	48	0	0	0	0	0	0	0	0
251	ASV8237	-0.00334589	0.282922	0.143001	0.314188	-0.0233977	0.900487	0.982092	0.402556	1	0.645031	FALSE	FALSE	Bacteria	Planctomycetota	Phycisphaerae	Tepidisphaerales	WD2101 soil group	Incertae Sedis_736	0	44	256	0	138	0	260	244	414	0	0	92	0	0	0	490
216	ASV6427	-0.216561	0.323156	0.180756	0.312307	-1.19808	1.03474	0.353606	0.409509	0.598074	0.652357	FALSE	FALSE	Bacteria	Bacteroidota	Bacteroidia	Chitinophagales	Incertae Sedis_148	Incertae Sedis_329	0	0	820	0	118	0	0	134	0	398	0	0	0	0	0	0
5	ASV1042	-0.226822	0.352016	0.313955	0.395572	-0.722468	0.889892	0.502374	0.414285	0.744057	0.653862	FALSE	FALSE	Bacteria	Pseudomonadota	Gammaproteobacteria_2	Pseudomonadales_2	Halomonadaceae_2	Halomonas_2	35	0	182	0	0	0	589	0	33	154	0	0	108	0	0	109
119	ASV2909	-0.0702812	0.321709	0.195385	0.315564	-0.359706	1.01948	0.753498	0.415226	0.961077	0.653862	FALSE	FALSE	Bacteria	Bacillota	Clostridia	Oscillospirales	[Eubacterium] coprostanoligenes group	Incertae Sedis_234	0	0	0	0	104	0	320	82	0	0	0	0	44	0	0	0
108	ASV263	-0.165932	0.285595	0.181519	0.330596	-0.914129	0.86388	0.395898	0.420841	0.649557	0.655173	FALSE	FALSE	Bacteria	Cyanobacteriota	Vampirivibrionia_2	Gastranaerophilales_2	Gastranaerophilaceae	Zag_111	605	0	2526	0	614	0	746	0	1852	2597	0	0	0	0	888	583
134	ASV311	0.0753702	-0.30815	0.241918	0.355868	0.311553	-0.86591	0.765922	0.419812	0.971586	0.655173	FALSE	FALSE	Bacteria	Actinomycetota	Acidimicrobiia_2	Microtrichales_2	Iamiaceae_2	Aquihabitans	252	0	746	0	1140	0	962	0	694	0	0	276	0	0	90	178
70	ASV178	0.343552	-0.44093	0.34113	0.563027	1.0071	-0.783141	0.333764	0.448725	0.581722	0.692637	FALSE	FALSE	Bacteria	Campylobacterota	Campylobacteria	Campylobacterales	Campylobacteraceae	Campylobacter	0	0	1576	1522	3673	795	891	42	914	1847	488	485	2902	1317	6882	2145
160	ASV407	-0.068609	0.469306	0.482472	0.603823	-0.142203	0.777223	0.888946	0.449961	1	0.692637	FALSE	FALSE	Bacteria	Bacillota	Clostridia	Peptostreptococcales-Tissierellales	Family XI	Anaerococcus	144	516	2718	2786	3471	6358	992	577	1967	13166	4362	1627	4114	1789	9872	2328
139	ASV3208	-0.0661681	0.361811	0.0830615	0.457395	-0.796616	0.791026	0.451842	0.454891	0.698211	0.696313	FALSE	FALSE	Bacteria	Bacillota	Bacilli	Staphylococcales	Staphylococcaceae	Nosocomiicoccus	0	0	0	62	148	0	182	18	0	148	0	106	90	904	0	172
237	ASV714	0.259294	-0.334297	0.333272	0.455141	0.778026	-0.734491	0.462036	0.48652	0.703322	0.740591	FALSE	FALSE	Bacteria	Pseudomonadota	Alphaproteobacteria_2	Hyphomicrobiales	Rhizobiaceae_2	Agrobacterium	0	52	1438	0	78	0	1408	0	794	0	370	570	894	180	0	0
132	ASV3097	0.0887832	-0.291796	0.298579	0.383685	0.297353	-0.76051	0.781	0.489311	0.981624	0.740725	FALSE	FALSE	Bacteria	Candidatus Kapabacteria	Kapabacteria_2	Kapabacteriales_2	Incertae Sedis_161	Incertae Sedis_397	0	48	488	0	36	0	394	0	406	0	0	0	0	0	90	0
162	ASV4153	-0.00798228	0.366221	0.29294	0.52113	-0.0272488	0.702744	0.978709	0.495623	1	0.746157	FALSE	FALSE	Bacteria	Patescibacteria	Gracilibacteria	Candidatus Peribacteria	Incertae Sedis_312	Incertae Sedis_648	378	26	650	924	344	334	208	864	0	758	52	224	0	202	758	117
33	ASV132	0.327008	-0.323297	0.215756	0.484134	1.51564	-0.667783	0.153543	0.515953	0.385969	0.772519	FALSE	FALSE	Bacteria	Actinomycetota	Actinobacteria_2	Micrococcales_2	Micrococcaceae_2	Micrococcus_2	445	171	2004	279	1089	266	1088	177	1031	48	258	429	268	703	0	1777
64	ASV169	0.298149	-0.297504	0.207357	0.457779	1.43785	-0.649887	0.176039	0.52801	0.426855	0.779751	FALSE	FALSE	Bacteria	Pseudomonadota	Gammaproteobacteria_2	Burkholderiales_2	Neisseriaceae_2	Neisseria_2	860	276	1938	1548	2102	0	693	3465	1716	174	2074	440	3010	394	0	1524
197	ASV557	0.259865	-0.331883	0.291406	0.501542	0.891761	-0.661726	0.402133	0.52932	0.65586	0.779751	FALSE	FALSE	Bacteria	Bdellovibrionota	Oligoflexia	Oligoflexales	Oligoflexaceae	Oligoflexus	0	24	1228	28	326	0	60	0	606	366	0	0	0	434	0	436
262	ASV905	0.111019	-0.204876	0.185643	0.300736	0.598022	-0.681247	0.57588	0.525981	0.80097	0.779751	FALSE	FALSE	Bacteria	Bacillota	Clostridia	Oscillospirales	Ruminococcaceae	Ruminococcus	380	0	0	0	1106	0	0	0	408	0	0	0	974	332	1048	618
176	ASV462	0.0552023	0.244048	0.204571	0.348273	0.269844	0.700738	0.804778	0.533926	0.986266	0.782331	FALSE	FALSE	Bacteria	Bacillota	Bacilli	Bacillales	Bacillaceae	Halalkalibacter	0	0	0	0	104	542	508	0	0	0	384	72	0	0	0	0
44	ASV144	0.0464365	0.239215	0.22757	0.391168	0.204054	0.611539	0.841248	0.550645	1	0.798289	FALSE	FALSE	Bacteria	Bacillota	Bacilli	Staphylococcales	Gemellaceae	Gemella	1997	631	1489	276	1769	463	1027	1100	1435	2587	270	769	886	893	303	567
143	ASV346	0.25613	-0.214363	0.245868	0.348471	1.04174	-0.615152	0.31652	0.549071	0.576807	0.798289	FALSE	FALSE	Bacteria	Bacteroidota	Bacteroidia	Bacteroidales	Prevotellaceae	Segatella	610	122	1474	0	1341	474	1226	270	1028	776	504	188	506	204	104	995
82	ASV1975	-0.0998767	0.282042	0.379505	0.453236	-0.263176	0.622285	0.802916	0.56103	0.986266	0.80211	FALSE	FALSE	Bacteria	Myxococcota	Polyangiia	Haliangiales_2	Haliangiaceae_2	Incertae Sedis_607	0	0	122	0	10	0	318	0	100	0	14	42	0	0	0	46
137	ASV32	0.25704	-0.181992	0.120035	0.306443	2.14138	-0.593886	0.0503178	0.562062	0.192424	0.80211	FALSE	FALSE	Bacteria	Bacillota	Bacilli	Lactobacillales	Streptococcaceae	Streptococcus	12401	3359	9168	5624	7741	2606	10537	10835	9802	5587	8175	1951	6966	6389	6561	5001
198	ASV5593	-0.000874145	-0.177376	0.143517	0.280451	-0.00609089	-0.632468	0.995432	0.561431	1	0.80211	FALSE	FALSE	Bacteria	Pseudomonadota	Gammaproteobacteria_2	Pseudomonadales_2	Cellvibrionaceae_2	Cellvibrio_2	286	0	0	0	314	0	132	0	0	0	0	0	370	0	148	198
207	ASV579	-0.0361639	0.172243	0.142789	0.28447	-0.253268	0.605485	0.808516	0.567038	0.986266	0.805018	FALSE	FALSE	Bacteria	Actinomycetota	Coriobacteriia_2	Coriobacteriales_2	Atopobiaceae_2	Atopobium_2	0	0	646	0	196	482	398	0	438	0	0	168	0	0	346	286
80	ASV1916	-0.0225093	-0.246068	0.330532	0.407188	-0.0681001	-0.60431	0.948345	0.572008	1	0.807887	FALSE	FALSE	Bacteria	Bdellovibrionota	Bdellovibrionia	Bdellovibrionales	Pseudobdellovibrionaceae	Bdellovibrio_2	0	0	252	0	148	0	0	0	296	0	1020	0	680	0	54	212
15	ASV11098	-0.191163	0.189147	0.198626	0.311771	-0.962424	0.606685	0.390338	0.576808	0.644292	0.81049	FALSE	FALSE	Bacteria	Actinomycetota	Actinobacteria_2	Micrococcales_2	Intrasporangiaceae_2	Ornithinimicrobium_2	164	0	472	0	120	0	0	0	178	0	0	0	50	0	0	162
77	ASV1869	0.374703	-0.302142	0.324714	0.533685	1.15395	-0.566143	0.270986	0.58173	0.519482	0.813235	FALSE	FALSE	Bacteria	Pseudomonadota	Alphaproteobacteria_2	Caulobacterales_2	Caulobacteraceae_2	Brevundimonas_2	684	58	0	168	586	272	140	74	56	0	338	328	124	32	80	24
225	ASV6824	-0.125657	0.326088	0.142339	0.538878	-0.882806	0.605124	0.442351	0.587804	0.688661	0.814187	FALSE	FALSE	Bacteria	Pseudomonadota	Alphaproteobacteria_2	Rickettsiales_2	Rickettsiaceae_2	Rickettsia_2	0	0	0	0	84	0	0	0	262	10	0	246	0	0	0	982
242	ASV747	-0.000793966	0.340489	0.312559	0.612268	-0.00254022	0.556111	0.998015	0.588354	1	0.814187	FALSE	FALSE	Bacteria	Bacillota	Clostridia	Peptostreptococcales-Tissierellales	Family XI	Finegoldia	26	78	294	0	262	544	170	34	182	2346	310	22	0	388	297	71
126	ASV3001	-0.231114	0.327297	0.483942	0.582299	-0.477566	0.562078	0.649859	0.594422	0.864375	0.818451	FALSE	FALSE	Bacteria	Acidobacteriota	Holophagae	Subgroup 7	Incertae Sedis_65	Incertae Sedis_102	12	0	798	0	92	798	698	0	1024	100	0	0	0	0	0	176
98	ASV231	-0.0505365	0.351106	0.411676	0.663482	-0.122758	0.529186	0.904513	0.60719	1	0.82841	FALSE	FALSE	Bacteria	Pseudomonadota	Gammaproteobacteria_2	Lysobacterales	Lysobacteraceae	Stenotrophomonas_2	36	74	1268	0	527	1660	978	236	1794	680	0	5408	1078	102	0	456
234	ASV71	0.295012	-0.257936	0.382686	0.491175	0.770897	-0.525141	0.453582	0.607702	0.698211	0.82841	FALSE	FALSE	Bacteria	Bacillota	Bacilli	Lactobacillales	Streptococcaceae	Lactococcus	4500	5228	9950	6850	1915	5428	9475	1568	17693	1683	22871	2294	17228	2658	1190	6420
94	ASV215	0.0551383	0.221811	0.282137	0.426909	0.195431	0.519574	0.847864	0.611477	1	0.829429	FALSE	FALSE	Bacteria	Pseudomonadota	Gammaproteobacteria_2	Pseudomonadales_2	Moraxellaceae_2	Enhydrobacter_2	410	1361	840	274	1027	1321	923	848	4525	2218	586	691	2264	589	886	637
31	ASV13	0.253925	-0.175763	0.122117	0.349579	2.07936	-0.502785	0.0564448	0.622932	0.211861	0.840805	FALSE	FALSE	Bacteria	Cyanobacteriota	Cyanobacteriia_2	Chloroplast_2	Incertae Sedis_227	Incertae Sedis_497	16940	30879	27059	14652	22736	11845	20717	8358	18617	7917	13294	4028	18588	9099	25886	11374
231	ASV7089	0.0232839	0.215313	0.281463	0.442783	0.0827244	0.486271	0.935703	0.637255	1	0.855921	FALSE	FALSE	Bacteria	Actinomycetota	Actinobacteria_2	Propionibacteriales_2	Propionibacteriaceae_2	Microlunatus_2	32	0	0	142	78	70	116	140	0	96	76	0	148	18	328	388
102	ASV240	-0.161337	0.142032	0.148308	0.282844	-1.08785	0.502158	0.337821	0.64194	0.582157	0.858008	FALSE	FALSE	Bacteria	Actinomycetota	Actinobacteria_2	Mycobacteriales	Dietziaceae_2	Dietzia_2	0	0	548	0	356	0	428	0	386	302	96	0	0	0	0	0
81	ASV1930	0.195027	-0.218618	0.15563	0.45844	1.25315	-0.476874	0.256774	0.650324	0.519482	0.859365	FALSE	FALSE	Bacteria	Actinomycetota	Actinobacteria_2	Frankiales_2	Sporichthyaceae_2	hgcI clade_2	0	0	136	86	0	0	126	0	72	0	0	16	246	12	0	729
245	ASV7532	-0.132855	0.184753	0.123262	0.38012	-1.07783	0.486039	0.341774	0.652365	0.585288	0.859365	FALSE	FALSE	Bacteria	Acidobacteriota	Vicinamibacteria	Vicinamibacterales	Vicinamibacteraceae	Luteitalea	0	0	342	0	357	790	124	38	0	0	0	0	0	0	0	180
261	ASV90	0.212037	-0.217519	0.211295	0.466325	1.00351	-0.466454	0.335421	0.649245	0.581722	0.859365	FALSE	FALSE	Bacteria	Thermodesulfobacteriota	Desulfovibrionia_2	Desulfovibrionales_2	Desulfovibrionaceae_2	Bilophila_2	3090	5660	2617	431	1435	796	2641	0	2708	828	515	341	2178	0	633	764
232	ASV709	-0.0135793	0.315304	0.412982	0.698678	-0.0328812	0.451287	0.974269	0.659219	1	0.864239	FALSE	FALSE	Bacteria	Actinomycetota	Actinobacteria_2	Bifidobacteriales_2	Bifidobacteriaceae_2	Gardnerella_2	1107	6	200	332	459	792	1390	494	2975	1055	110	866	140	500	0	1625
151	ASV3701	0.290514	-0.147003	0.22595	0.327934	1.28575	-0.448269	0.254856	0.672716	0.519482	0.877734	FALSE	FALSE	Bacteria	Actinomycetota	Actinobacteria_2	Micrococcales_2	Dermacoccaceae_2	Dermacoccus_2	0	60	462	0	0	107	0	0	558	0	82	0	0	104	50	0
19	ASV1128	0.101821	0.197871	0.3977	0.468806	0.256026	0.422073	0.803121	0.681902	0.986266	0.881326	FALSE	FALSE	Bacteria	Bacillota	Negativicutes	Veillonellales-Selenomonadales	Veillonellaceae	Dialister	0	292	242	1075	598	749	809	0	572	0	1022	228	616	761	5368	0
158	ASV397	0.0563825	0.219323	0.31305	0.519	0.180107	0.422587	0.859649	0.679015	1	0.881326	FALSE	FALSE	Bacteria	Actinomycetota	Actinobacteria_2	Propionibacteriales_2	Propionibacteriaceae_2	Cutibacterium_2	346	37	794	111	778	77	512	875	384	850	194	191	378	446	28	584
9	ASV1079	0.363334	-0.226251	0.258046	0.544966	1.40802	-0.415165	0.184501	0.685348	0.431678	0.881621	FALSE	FALSE	Bacteria	Actinomycetota	Actinobacteria_2	Mycobacteriales	Corynebacteriaceae_2	Lawsonella_2	133	83	0	157	765	49	1080	370	0	595	134	231	142	12	189	544
266	ASV9399	0.287084	-0.147582	0.0579576	0.378179	4.95335	-0.390243	0.00427259	0.712428	0.039023	0.912174	TRUE	FALSE	Bacteria	Bacteroidota	Bacteroidia	Flavobacteriales	Flavobacteriaceae	Capnocytophaga	0	28	236	54	234	538	0	0	0	254	0	0	0	36	0	0
155	ASV3883	0.312144	-0.109696	0.054926	0.264596	5.68298	-0.414578	0.0295957	0.718688	0.144807	0.915909	FALSE	FALSE	Bacteria	Pseudomonadota	Alphaproteobacteria_2	Rhodobacterales_2	Paracoccaceae	Haematobacter_2	48	0	0	36	0	0	0	0	0	0	0	14	40	0	0	0
37	ASV13454	0.191183	0.11265	0.111024	0.280935	1.722	0.400982	0.227211	0.727216	0.486375	0.918236	FALSE	FALSE	Bacteria	Actinomycetota	Actinobacteria_2	Pseudonocardiales_2	Pseudonocardiaceae_2	Saccharomonospora_2	0	40	0	146	105	0	0	0	0	0	0	0	206	0	0	0
156	ASV3919	0.021776	-0.143948	0.255352	0.355803	0.0852784	-0.404572	0.939808	0.724958	1	0.918236	FALSE	FALSE	Bacteria	Actinomycetota	Actinobacteria_2	Micrococcales_2	Microbacteriaceae_2	Frigoribacterium_2	0	0	0	0	216	0	426	0	34	0	0	0	0	64	0	0
140	ASV3244	0.0086986	0.199279	0.268418	0.565621	0.0324069	0.352318	0.974942	0.733701	1	0.922175	FALSE	FALSE	Bacteria	Actinomycetota	Actinobacteria_2	Actinomycetales_2	Actinomycetaceae_2	Schaalia	0	0	0	158	181	4	66	80	98	126	0	0	0	12	8	200
6	ASV10442	-0.00906106	-0.186368	0.0848466	0.510951	-0.106793	-0.364747	0.9247	0.750258	1	0.922347	FALSE	FALSE	Bacteria	Pseudomonadota	Gammaproteobacteria_2	Legionellales_2	Legionellaceae_2	Legionella_2	0	0	222	6	0	0	92	0	0	0	0	0	0	0	0	920
79	ASV1915	-0.0902007	0.178648	0.432299	0.51969	-0.208653	0.343759	0.841622	0.742754	1	0.922347	FALSE	FALSE	Bacteria	Actinomycetota	Actinobacteria_2	Micrococcales_2	Bogoriellaceae_2	Georgenia_2	0	0	164	312	4584	0	64	0	242	458	0	196	0	0	0	106
92	ASV2126	-0.105268	-0.0962592	0.0455525	0.259251	-2.31092	-0.371297	0.147045	0.746059	0.380096	0.922347	FALSE	FALSE	Bacteria	Pseudomonadota	Gammaproteobacteria_2	Burkholderiales_2	Comamonadaceae_2	Limnohabitans_2	412	0	700	0	552	306	0	0	0	0	0	0	0	0	0	0
179	ASV466	0.222674	-0.168727	0.192115	0.519846	1.15906	-0.324571	0.267278	0.75067	0.519482	0.922347	FALSE	FALSE	Bacteria	Pseudomonadota	Alphaproteobacteria_2	Sphingomonadales_2	Sphingomonadaceae_2	Sphingomonas_2	691	18	704	426	725	469	1098	968	496	895	148	332	378	0	254	70
184	ASV4870	0.105349	0.0999564	0.129863	0.277492	0.811233	0.360214	0.476618	0.742555	0.715503	0.922347	FALSE	FALSE	Bacteria	Bacteroidota	Bacteroidia	Flavobacteriales	Weeksellaceae	Bergeyella	0	0	256	0	0	0	162	0	0	0	198	74	0	0	58	0
183	ASV484	0.0851394	-0.136737	0.310897	0.39785	0.273851	-0.34369	0.80989	0.763848	0.986266	0.930197	FALSE	FALSE	Bacteria	Actinomycetota	Coriobacteriia_2	Coriobacteriales_2	Atopobiaceae_2	Fannyhessea	0	0	0	0	46	0	46	0	662	0	0	38	0	0	0	0
259	ASV873	0.210072	0.176984	0.0491373	0.564588	4.27521	0.313474	0.00270501	0.761938	0.0274508	0.930197	TRUE	FALSE	Bacteria	Pseudomonadota	Gammaproteobacteria_2	Burkholderiales_2	Oxalobacteraceae_2	Massilia_2	720	492	0	1434	814	2400	0	440	0	1682	0	472	0	16	506	0
116	ASV284	-0.0290764	-0.140365	0.366864	0.441452	-0.0792564	-0.317963	0.941819	0.771361	1	0.931158	FALSE	FALSE	Bacteria	Actinomycetota	Actinobacteria_2	Micrococcales_2	Dermacoccaceae_2	Kytococcus_2	0	0	404	0	50	0	234	0	10	0	0	26	0	0	0	0
146	ASV3579	0.426968	-0.105377	0.0410102	0.352116	10.4113	-0.299267	4.60071e-05	0.774832	0.00210099	0.931158	TRUE	FALSE	Bacteria	Actinomycetota	Actinobacteria_2	Micrococcales_2	Microbacteriaceae_2	Aurantimicrobium_2	0	38	0	96	0	167	0	0	0	64	0	314	176	58	0	189
149	ASV365	-0.0341152	0.176142	0.466244	0.597555	-0.0731704	0.294771	0.942984	0.773658	1	0.931158	FALSE	FALSE	Bacteria	Deinococcota	Deinococci	Deinococcales	Deinococcaceae	Deinococcus	16	0	842	299	929	55	1074	628	590	146	392	0	132	542	0	460
3	ASV104	0.186672	-0.155774	0.2206	0.562871	0.846202	-0.27675	0.412746	0.786324	0.66525	0.936751	FALSE	FALSE	Bacteria	Bacillota	Negativicutes	Veillonellales-Selenomonadales	Veillonellaceae	Veillonella	2095	0	1750	2260	5256	1434	1364	2008	1316	3535	1108	28	4048	1906	2159	2871
199	ASV5616	0.0996335	-0.0888587	0.155412	0.308238	0.641091	-0.28828	0.54969	0.784701	0.79206	0.936751	FALSE	FALSE	Bacteria	Patescibacteria	Parcubacteria	Candidatus Campbellbacteria	Incertae Sedis_336	Incertae Sedis_672	60	0	148	0	0	0	0	0	0	22	20	0	38	48	30	0
128	ASV304	0.242844	-0.153601	0.225216	0.584917	1.07827	-0.262603	0.299141	0.796681	0.561402	0.944981	FALSE	FALSE	Bacteria	Pseudomonadota	Alphaproteobacteria_2	Rickettsiales_2	Mitochondria_2	Incertae Sedis_823	4045	6318	1326	96	1632	1581	2298	218	1684	1259	3302	984	1522	860	728	3820
168	ASV431	0.0832327	-0.104327	0.254372	0.410245	0.327208	-0.254305	0.750993	0.804975	0.961077	0.950703	FALSE	FALSE	Bacteria	Bacteroidota	Bacteroidia	Bacteroidales	Muribaculaceae	Incertae Sedis_310	3798	0	1080	1402	1117	402	494	0	816	0	0	106	1170	0	350	1756
240	ASV726	0.0851148	0.161858	0.47782	0.697661	0.178132	0.232001	0.861172	0.819894	1	0.964167	FALSE	FALSE	Bacteria	Bacillota	Clostridia	Peptostreptococcales-Tissierellales	Family XI	Peptoniphilus	910	2846	684	1477	1791	865	119	130	189	1259	708	43	1108	290	5675	1288
10	ASV1085	0.0197011	0.073928	0.231825	0.332587	0.0849824	0.222282	0.93504	0.831468	1	0.972058	FALSE	FALSE	Bacteria	Pseudomonadota	Alphaproteobacteria_2	Hyphomicrobiales	Hyphomicrobiaceae_2	Hyphomicrobium_2	232	0	0	0	317	364	248	0	0	334	1182	0	0	294	0	322
239	ASV7255	-0.037389	0.0788148	0.21873	0.330452	-0.170937	0.238506	0.880003	0.833699	1	0.972058	FALSE	FALSE	Bacteria	Bacillota	Clostridia	Lachnospirales	Lachnospiraceae	Blautia	0	0	0	0	184	0	120	0	0	70	0	0	0	0	14	0
196	ASV553	0.150846	0.0867336	0.230281	0.391524	0.65505	0.221528	0.559181	0.838904	0.797998	0.973981	FALSE	FALSE	Bacteria	Bacillota	Clostridia	Peptostreptococcales-Tissierellales	Family XI	Parvimonas	768	0	0	0	101	0	0	396	0	357	0	38	0	0	0	0
17	ASV1117	NA	NA	NA	NA	NA	NA	1	1	1	1	FALSE	FALSE	Bacteria	Chlamydiota	Chlamydiia	Chlamydiales	Chlamydiaceae	Incertae Sedis_402	28	0	314	0	153	0	88	0	96	0	0	0	854	0	46	0
21	ASV1171	0.142756	0.0465759	0.28088	0.692319	0.508245	0.0672752	0.619195	0.947314	0.844077	1	FALSE	FALSE	Bacteria	Bdellovibrionota	Oligoflexia	0319-6G20	Incertae Sedis_154	Incertae Sedis_375	354	744	378	1168	831	872	870	18	156	1572	570	18	188	652	786	172
24	ASV12499	NA	NA	NA	NA	NA	NA	1	1	1	1	FALSE	FALSE	Bacteria	Bacteroidota	Bacteroidia	Cytophagales	Hymenobacteraceae	Hymenobacter	14	0	0	0	0	0	236	0	68	0	0	0	28	0	0	0
25	ASV125	NA	NA	NA	NA	NA	NA	1	1	1	1	FALSE	FALSE	Bacteria	Bacteroidota	Bacteroidia	Bacteroidales	Rikenellaceae	Alistipes	4672	0	210	0	451	0	48	0	337	0	0	0	0	0	112	0
34	ASV13266	0.331064	-0.056033	0.0565386	0.327532	5.85555	-0.171076	0.00993002	0.875052	0.0735358	1	FALSE	FALSE	Bacteria	Actinomycetota	Actinobacteria_2	Frankiales_2	Geodermatophilaceae_2	Blastococcus_2	0	22	0	0	236	0	0	284	0	0	0	0	0	0	106	154
38	ASV136	0.145108	0.0418725	0.298759	0.684492	0.485701	0.0611732	0.634692	0.952086	0.856678	1	FALSE	FALSE	Bacteria	Pseudomonadota	Gammaproteobacteria_2	Pseudomonadales_2	Pseudomonadaceae_2	Pseudomonas_2	882	27	4120	2141	2779	1545	1733	766	2659	1112	204	15142	2754	581	630	807
41	ASV13846	NA	NA	NA	NA	NA	NA	1	1	1	1	FALSE	FALSE	Bacteria	Elusimicrobiota	Lineage IIa	Incertae Sedis_84	Incertae Sedis_248	Incertae Sedis_548	0	470	0	382	0	0	0	0	0	218	0	0	0	0	0	29
47	ASV14990	NA	NA	NA	NA	NA	NA	1	1	1	1	FALSE	FALSE	Bacteria	Actinomycetota	Actinobacteria_2	PeM15_2	Incertae Sedis_93	Incertae Sedis_159	0	88	0	38	0	72	0	50	0	0	0	0	0	36	0	0
50	ASV1514	NA	NA	NA	NA	NA	NA	1	1	1	1	FALSE	FALSE	Bacteria	Bacillota	Bacilli	Bacillales	Bacillaceae	Anoxybacillus	0	0	0	0	0	0	146	0	256	0	68	0	356	0	0	0
57	ASV1539	NA	NA	NA	NA	NA	NA	1	1	1	1	FALSE	FALSE	Bacteria	Bacillota	Bacilli	Staphylococcales	Staphylococcaceae	Auricoccus-Abyssicoccus	892	0	268	0	94	0	60	0	0	0	0	0	0	0	0	0
58	ASV1549	NA	NA	NA	NA	NA	NA	1	1	1	1	FALSE	FALSE	Bacteria	Pseudomonadota	Gammaproteobacteria_2	Burkholderiales_2	Comamonadaceae_2	Acidovorax_2	0	0	1208	0	0	0	86	0	922	0	92	0	720	0	0	0
61	ASV1660	0.143753	-0.103031	0.486457	0.749035	0.29551	-0.137552	0.772655	0.892876	0.97561	1	FALSE	FALSE	Bacteria	Bacillota	Bacilli	Lactobacillales	Aerococcaceae	Facklamia	356	0	436	0	287	1464	122	450	140	16	1172	180	60	34	2538	999
67	ASV17538	0.0219995	-0.00611761	0.150824	0.351954	0.145863	-0.0173819	0.897404	0.98771	1	1	FALSE	FALSE	Bacteria	Bacillota	Bacilli	Lactobacillales	Lactobacillaceae	Weissella	202	0	0	26	66	0	0	0	0	282	0	0	0	0	0	0
72	ASV18	0.175829	-0.0195712	0.300697	0.385014	0.58474	-0.0508325	0.568027	0.960177	0.80097	1	FALSE	FALSE	Bacteria	Bacteroidota	Bacteroidia	Bacteroidales	Prevotellaceae	Prevotella	8899	781	3432	2222	9684	2856	3027	1630	3024	5243	882	2488	3156	3477	8186	3377
76	ASV18572	NA	NA	NA	NA	NA	NA	1	1	1	1	FALSE	FALSE	Bacteria	Actinomycetota	Actinobacteria_2	Micrococcales_2	Intrasporangiaceae_2	Knoellia_2	0	28	0	0	0	134	0	0	0	0	0	114	0	286	0	148
83	ASV1994	0.0284979	-0.0111864	0.280071	0.465449	0.101753	-0.0240337	0.921184	0.98135	1	1	FALSE	FALSE	Bacteria	Bacteroidota	Bacteroidia	Flavobacteriales	Crocinitomicaceae	Fluviicola	196	0	452	0	148	254	68	36	0	18	20	0	68	0	86	236
85	ASV20	0.148744	0.0548868	0.227692	0.428849	0.65327	0.127986	0.524968	0.900118	0.765113	1	FALSE	FALSE	Bacteria	Pseudomonadota	Gammaproteobacteria_2	Burkholderiales_2	Burkholderiaceae_2	Ralstonia_2	0	56	412	226	1485	435	1070	748	544	894	464	402	392	1452	1100	777
101	ASV23516	NA	NA	NA	NA	NA	NA	1	1	1	1	FALSE	FALSE	Bacteria	Bacteroidota	Bacteroidia	Bacteroidales	Paludibacteraceae	Paludibacter	120	0	0	0	198	0	68	0	0	0	26	0	50	0	26	0
103	ASV2434	0.102559	0.0746544	0.399704	0.603908	0.256587	0.123619	0.801844	0.903663	0.986266	1	FALSE	FALSE	Bacteria	Pseudomonadota	Alphaproteobacteria_2	Rhodobacterales_2	Paracoccaceae	Amaricoccus_2	464	14	3340	896	1213	282	94	0	116	1752	0	214	290	392	640	388
112	ASV2678	NA	NA	NA	NA	NA	NA	1	1	1	1	FALSE	FALSE	Bacteria	Actinomycetota	Acidimicrobiia_2	Microtrichales_2	Microtrichaceae_2	IMCC26207_2	720	0	500	0	126	0	232	0	0	0	0	0	0	0	32	0
131	ASV30904	NA	NA	NA	NA	NA	NA	1	1	1	1	FALSE	FALSE	Bacteria	Actinomycetota	Actinobacteria_2	Kineosporiales_2	Kineosporiaceae_2	Kineococcus_2	0	0	0	0	0	0	0	174	0	0	0	130	0	36	0	196
133	ASV3108	NA	NA	NA	NA	NA	NA	1	1	1	1	FALSE	FALSE	Bacteria	Bacillota	Clostridia	Lachnospirales	Lachnospiraceae	Roseburia	0	0	424	0	0	0	70	0	20	0	106	0	0	0	72	0
138	ASV3205	NA	NA	NA	NA	NA	NA	1	1	1	1	FALSE	FALSE	Bacteria	Bacillota	Clostridia	Oscillospirales	Ruminococcaceae	Acutalibacter	920	0	234	0	272	0	136	0	0	0	38	0	0	0	0	0
159	ASV402	0.0568441	0.0997571	0.649402	0.809903	0.087533	0.123172	0.931692	0.90401	1	1	FALSE	FALSE	Bacteria	Bacteroidota	Bacteroidia	Bacteroidales	Prevotellaceae	Hoylesella	10	0	718	0	1703	1350	824	724	626	30	106	366	836	654	4268	266
163	ASV4182	0.203658	-0.076024	0.38019	0.519871	0.535675	-0.146236	0.60675	0.887353	0.838519	1	FALSE	FALSE	Bacteria	Patescibacteria	Saccharimonadia	Saccharimonadales	LWQ8	Incertae Sedis_701	2010	38	410	0	212	0	214	52	46	730	0	268	0	70	0	0
172	ASV4515	NA	NA	NA	NA	NA	NA	1	1	1	1	FALSE	FALSE	Bacteria	Bacillota	Clostridia	Oscillospirales	Butyricicoccaceae	Agathobaculum	0	0	0	0	291	0	0	0	0	0	24	0	42	0	10	0
192	ASV5188	0.132541	-0.0812678	0.477946	0.535449	0.277313	-0.151775	0.789551	0.883646	0.986266	1	FALSE	FALSE	Bacteria	Pseudomonadota	Gammaproteobacteria_2	Enterobacterales_2	Alteromonadaceae_2	Alishewanella_2	48	0	266	74	186	0	114	118	0	0	0	58	3008	0	22	0
194	ASV5291	-0.0110675	-0.0161316	0.0902273	0.290622	-0.122662	-0.0555072	0.91013	0.959224	1	1	FALSE	FALSE	Bacteria	Actinomycetota	Coriobacteriia_2	Coriobacteriales_2	Atopobiaceae_2	Lancefieldella	0	0	134	0	85	0	0	0	50	32	0	54	0	0	0	0
195	ASV536	NA	NA	NA	NA	NA	NA	1	1	1	1	FALSE	FALSE	Bacteria	Bacillota	Clostridia	Christensenellales	Christensenellaceae	Christensenellaceae R-7 group	0	0	66	0	458	0	153	0	140	0	0	0	0	0	753	0
205	ASV575	0.136278	0.0402906	0.407295	0.523248	0.334592	0.0770009	0.743708	0.939892	0.961077	1	FALSE	FALSE	Bacteria	Bacteroidota	Bacteroidia	Bacteroidales	Porphyromonadaceae	Porphyromonas	78	144	578	458	2984	580	1346	390	344	750	162	510	0	0	1136	106
212	ASV5956	NA	NA	NA	NA	NA	NA	1	1	1	1	FALSE	FALSE	Bacteria	Pseudomonadota	Alphaproteobacteria_2	Acetobacterales_2	Acetobacteraceae_2	Rubritepida_2	10	0	162	0	0	0	182	0	82	0	0	0	0	0	0	0
218	ASV6572	-0.0359532	-0.00873305	0.336731	0.414437	-0.106771	-0.0210721	0.920111	0.984197	1	1	FALSE	FALSE	Bacteria	Pseudomonadota	Alphaproteobacteria_2	Caulobacterales_2	Caulobacteraceae_2	Caulobacter_2	0	0	90	56	18	0	156	50	462	0	0	0	0	0	0	0
247	ASV7707	NA	NA	NA	NA	NA	NA	1	1	1	1	FALSE	FALSE	Bacteria	Pseudomonadota	Alphaproteobacteria_2	Sphingomonadales_2	Sphingomonadaceae_2	Tsuneonella	0	0	68	0	230	0	126	0	94	0	0	0	230	0	0	0
248	ASV7884	0.330344	0.0192685	0.0410102	0.548428	8.05517	0.0351341	0.0150643	0.975164	0.0938098	1	FALSE	FALSE	Bacteria	Pseudomonadota	Alphaproteobacteria_2	Rickettsiales_2	SM2D12_2	Incertae Sedis_827	192	432	0	0	0	0	0	0	0	0	0	0	0	6	0	690
253	ASV839	0.03671	0.0585727	0.110696	0.582818	0.331628	0.100499	0.749878	0.922766	0.961077	1	FALSE	FALSE	Bacteria	Chloroflexota	Chloroflexia_2	Thermomicrobiales_2	JG30-KF-CM45_2	Incertae Sedis_434	0	3218	814	0	402	0	344	24	690	686	322	0	0	0	0	156
255	ASV8600	NA	NA	NA	NA	NA	NA	1	1	1	1	FALSE	FALSE	Bacteria	Patescibacteria	Microgenomatia	Candidatus Roizmanbacteria	Incertae Sedis_327	Incertae Sedis_663	0	2	0	110	0	0	0	0	0	198	0	0	0	0	0	136
256	ASV861	NA	NA	NA	NA	NA	NA	1	1	1	1	FALSE	FALSE	Bacteria	Bacillota	Clostridia	Peptostreptococcales-Tissierellales	Family XI	Helcococcus	0	0	1186	0	140	0	324	0	0	0	0	0	304	0	164	0
270	ASV9606	-0.11523	-0.0256686	0.0852059	0.281398	-1.35237	-0.091218	0.269166	0.933069	0.519482	1	FALSE	FALSE	Bacteria	Pseudomonadota	Alphaproteobacteria_2	Micropepsales_2	Micropepsaceae_2	Incertae Sedis_795	0	0	270	0	0	60	172	0	108	0	0	0	0	0	0	228

## Sheet: differential_ancom_deseq2_Rectu
	taxon	lfc_(Intercept)	lfc_TypeK	se_(Intercept)	se_TypeK	W_(Intercept)	W_TypeK	p_(Intercept)	p_TypeK	q_(Intercept)	q_TypeK	diff_(Intercept)	diff_TypeK	domain	phylum	class	order	family	genus	1_B_odbyt_noworodek.IonXpress_026.bam.fastq	1_K_odbyt_noworodek.IonXpress_037.bam.fastq	2_B_odbyt_noworodek.IonXpress_077.bam.fastq	2_K_odbyt_noworodek.IonXpress_038.bam.fastq	3_B_odbyt_noworodek.IonXpress_079.bam.fastq	3_K_odbyt_noworodek.IonXpress_039.bam.fastq	4_B_odbyt_noworodek.IonXpress_053.bam.fastq	4_K_odbyt_noworodek.IonXpress_040.bam.fastq	5_B_odbyt_noworodek.IonXpress_054.bam.fastq	5_K_odbyt_noworodek.IonXpress_041.bam.fastq	6_B_odbyt_noworodek.IonXpress_035.bam.fastq	6_K_odbyt_noworodek.IonXpress_042.bam.fastq	7_B_odbyt_noworodek.IonXpress_036.bam.fastq	7_K_odbyt_noworodek.IonXpress_043.bam.fastq	8_B_odbyt_noworodek.IonXpress_057.bam.fastq	8_K_odbyt_noworodek.IonXpress_044.bam.fastq
12	ASV1148	0.824794	-1.68047	0.297999	0.402077	2.76777	-4.17948	0.0325182	0.00581682	0.0766233	0.141069	FALSE	FALSE	Bacteria	Bacillota	Bacilli	Lactobacillales	Listeriaceae	Brochothrix	83	26	0	0	3312	36	0	92	0	0	0	0	36	0	692	78
16	ASV12499	-2.64025	3.42684	0.278545	0.394617	-9.47874	8.68398	0.00248934	0.00321337	0.00864942	0.141069	TRUE	FALSE	Bacteria	Bacteroidota	Bacteroidia	Cytophagales	Hymenobacteraceae	Hymenobacter	0	96	2	48	44	0	0	0	0	0	0	314	0	0	0	0
17	ASV125	1.37519	-1.92675	0.307512	0.421405	4.47198	-4.57221	0.00422847	0.00380163	0.0142104	0.141069	TRUE	FALSE	Bacteria	Bacteroidota	Bacteroidia	Bacteroidales	Rikenellaceae	Alistipes	1694	248	0	165	0	316	3914	0	0	0	224	0	0	88	0	160
20	ASV1275	-0.47827	1.15365	0.256859	0.353987	-1.86199	3.25901	0.0996252	0.0115444	0.192671	0.141069	FALSE	FALSE	Bacteria	Bacillota	Clostridia	Lachnospirales	Lachnospiraceae	Howardella	28	908	0	1212	0	1020	0	0	0	987	1166	0	801	1363	328	964
22	ASV13	-0.780874	1.09705	0.252328	0.369412	-3.09468	2.96972	0.00791558	0.010142	0.0238632	0.141069	TRUE	FALSE	Bacteria	Cyanobacteriota	Cyanobacteriia_2	Chloroplast_2	Incertae Sedis_227	Incertae Sedis_497	81	3724	5178	7507	5802	2184	11203	15246	4408	2068	1807	17690	1310	4040	11210	6445
27	ASV134	0.715895	-1.67663	0.0445177	0.400441	16.0811	-4.18696	8.74525e-05	0.0138404	0.000426852	0.141069	TRUE	FALSE	Bacteria	Pseudomonadota	Gammaproteobacteria_2	Burkholderiales_2	Comamonadaceae_2	Comamonas_2	0	0	0	180	1470	0	0	0	0	0	0	480	0	52	630	9
35	ASV1444	0.795941	-1.73977	0.0162222	0.254458	49.0649	-6.83713	1.86427e-05	0.00640288	0.00010086	0.141069	TRUE	FALSE	Bacteria	Bacillota	Negativicutes	Veillonellales-Selenomonadales	Veillonellaceae	Megasphaera	0	0	1122	0	0	78	0	0	0	30	0	0	0	0	900	62
38	ASV1501	0.944846	-2.23664	0.276032	0.53279	3.42296	-4.19797	0.018778	0.00850617	0.0493524	0.141069	TRUE	FALSE	Bacteria	Bacteroidota	Bacteroidia	Sphingobacteriales	Sphingobacteriaceae	Sphingobacterium	0	0	0	0	1000	0	0	0	6970	28	0	538	88	80	0	4
40	ASV1514	-0.12225	-0.879636	0.0427211	0.245513	-2.86158	-3.58284	0.0353411	0.0158272	0.0823287	0.141069	FALSE	FALSE	Bacteria	Bacillota	Bacilli	Bacillales	Bacillaceae	Anoxybacillus	0	0	710	96	796	0	0	194	648	42	0	0	142	0	0	0
44	ASV1526	0.206358	-1.99491	0.200742	0.374295	1.02797	-5.32979	0.338166	0.00108769	0.483292	0.141069	FALSE	FALSE	Bacteria	Pseudomonadota	Gammaproteobacteria_2	Pseudomonadales_2	Marinomonadaceae_2	Marinomonas_2	0	167	1914	0	740	0	2364	60	4636	83	0	68	0	0	484	0
52	ASV1770	-1.56644	2.18738	0.137622	0.351026	-11.3822	6.23137	0.00145497	0.00833399	0.00562772	0.141069	TRUE	FALSE	Bacteria	Pseudomonadota	Gammaproteobacteria_2	Pseudomonadales_2	Moraxellaceae_2	Moraxella_2	0	102	0	122	0	0	0	0	0	0	0	1906	50	0	26	0
59	ASV1830	1.05741	-1.556	0.114598	0.298744	9.22712	-5.20847	0.00269282	0.0137567	0.00920047	0.141069	TRUE	FALSE	Bacteria	Bacillota	Bacilli	Erysipelotrichales	Erysipelotrichaceae	Faecalitalea	154	126	0	0	0	0	0	0	0	0	196	0	244	0	0	34
84	ASV244	1.14088	-2.32428	0.445254	0.547839	2.56232	-4.24264	0.0505042	0.00814902	0.110142	0.141069	FALSE	FALSE	Bacteria	Bacteroidota	Bacteroidia	Bacteroidales	Bacteroidaceae	Bacteroides	4396	0	0	0	0	0	948	352	0	0	0	92	0	172	522	93
115	ASV3579	0.984655	-1.77665	0.0425758	0.291719	23.1271	-6.0903	2.07143e-05	0.00367544	0.000106161	0.141069	TRUE	FALSE	Bacteria	Actinomycetota	Actinobacteria_2	Micrococcales_2	Microbacteriaceae_2	Aurantimicrobium_2	0	62	646	0	0	0	0	0	0	17	0	34	108	16	0	0
122	ASV392	4.28664	-4.96421	4.71659e-06	0.520051	908844	-9.54562	1.21066e-12	0.0107972	1.90911e-11	0.141069	TRUE	FALSE	Bacteria	Bacillota	Negativicutes	Acidaminococcales	Acidaminococcaceae	Phascolarctobacterium	608	1	0	0	0	0	0	0	0	75	0	0	0	63	0	0
146	ASV5137	-0.841853	1.68711	0.0453723	0.246651	-18.5543	6.84009	0.000341674	0.00639497	0.00149028	0.141069	TRUE	FALSE	Bacteria	Patescibacteria	Saccharimonadia	Saccharimonadales	Saccharimonadaceae	TM7a	0	178	0	0	0	204	0	0	0	0	32	0	54	262	0	0
165	ASV6271	1.25391	-1.73784	0.127351	0.34256	9.84608	-5.0731	0.00222733	0.0147914	0.00787246	0.141069	TRUE	FALSE	Bacteria	Myxococcota	Polyangiia	Polyangiales_2	Polyangiaceae_2	Pajaroellobacter_2	26	106	1754	0	0	0	0	0	0	38	0	0	0	0	0	13
180	ASV714	0.596605	-1.4437	0.168723	0.300109	3.53601	-4.81059	0.00952074	0.00194241	0.0270416	0.141069	TRUE	FALSE	Bacteria	Pseudomonadota	Alphaproteobacteria_2	Hyphomicrobiales	Rhizobiaceae_2	Agrobacterium	0	0	0	124	424	41	872	0	2910	52	0	186	0	66	0	72
187	ASV7719	-0.637991	1.07026	0.120396	0.284261	-5.29911	3.76508	0.00183138	0.00934261	0.00682605	0.141069	TRUE	FALSE	Bacteria	Bacillota	Clostridia	Peptostreptococcales-Tissierellales	Peptostreptococcaceae	Criibacterium	0	354	0	252	0	417	0	0	0	251	53	0	209	389	0	182
191	ASV856	0.354931	-1.10008	0.172482	0.31675	2.05779	-3.47303	0.0786214	0.0103633	0.165313	0.141069	FALSE	FALSE	Bacteria	Patescibacteria	Saccharimonadia	Saccharimonadales	Incertae Sedis_364	Incertae Sedis_700	0	0	0	0	0	0	930	50	0	76	119	166	64	64	908	52
201	ASV931	-0.823526	1.15528	0.0866943	0.362808	-9.49919	3.18428	2.99878e-05	0.0153987	0.000149939	0.141069	TRUE	FALSE	Bacteria	Pseudomonadota	Gammaproteobacteria_2	Burkholderiales_2	Hydrogenophilaceae_2	Tepidiphilus_2	0	82	0	310	0	511	0	408	136	68	34	0	84	50	0	0
203	ASV9668	-1.06502	1.48048	0.377839	0.482384	-2.81872	3.06909	0.0225384	0.015369	0.0584857	0.141069	FALSE	FALSE	Bacteria	Pseudomonadota	Gammaproteobacteria_2	Pseudomonadales_2	Moraxellaceae_2	Alkanindiges_2	0	369	0	97	0	243	14	480	0	200	102	0	238	126	0	214
205	ASV970	-0.990989	1.08952	4.71659e-06	0.290254	-210107	3.75369	4.63554e-26	0.0132433	3.16762e-24	0.141069	TRUE	FALSE	Bacteria	Pseudomonadota	Gammaproteobacteria_2	Enterobacterales_2	Pasteurellaceae_2	Aggregatibacter_2	0	126	0	0	0	0	0	312	0	91	46	910	0	58	0	138
39	ASV151	-0.559566	0.791645	0.0551886	0.270519	-10.1392	2.9264	1.95297e-05	0.0221375	0.000102656	0.174546	TRUE	FALSE	Bacteria	Bacillota	Bacilli	Bacillales	Bacillaceae	Parageobacillus	0	511	0	551	0	487	0	0	0	373	140	456	264	351	0	617
65	ASV1916	-0.00764481	-0.835577	0.0113093	0.251541	-0.675974	-3.32184	0.529055	0.0209659	0.673641	0.174546	FALSE	FALSE	Bacteria	Bdellovibrionota	Bdellovibrionia	Bdellovibrionales	Pseudobdellovibrionaceae	Bdellovibrio_2	0	104	1044	166	0	0	0	0	952	60	0	496	0	0	744	0
134	ASV431	0.844211	-1.26122	0.31375	0.429062	2.69071	-2.93948	0.0310536	0.0217292	0.074894	0.174546	FALSE	FALSE	Bacteria	Bacteroidota	Bacteroidia	Bacteroidales	Muribaculaceae	Incertae Sedis_310	132	54	0	0	0	118	4692	320	0	0	45	134	0	147	0	68
60	ASV1845	0.305319	-1.0537	0.223064	0.397919	1.36875	-2.64802	0.204267	0.0265624	0.329722	0.178427	FALSE	FALSE	Bacteria	Pseudomonadota	Alphaproteobacteria_2	Rhodobacterales_2	Paracoccaceae	Paracoccus_2	0	62	2592	159	712	21	1044	0	0	137	60	0	0	175	740	54
83	ASV2434	0.580102	-0.814819	4.71659e-06	0.273604	122992	-2.97809	1.95005e-29	0.0246974	1.9988e-27	0.178427	TRUE	FALSE	Bacteria	Pseudomonadota	Alphaproteobacteria_2	Rhodobacterales_2	Paracoccaceae	Amaricoccus_2	0	106	0	0	0	107	0	120	0	115	0	442	0	47	574	126
95	ASV290	0.467338	-1.2814	0.195705	0.492341	2.38797	-2.60267	0.0359903	0.0245767	0.0828989	0.178427	FALSE	FALSE	Bacteria	Pseudomonadota	Gammaproteobacteria_2	Burkholderiales_2	Comamonadaceae_2	Tepidimonas_2	62	38	2138	226	0	63	772	176	2080	11	0	1634	88	0	790	48
119	ASV3701	-0.839058	0.646768	0.029774	0.233823	-28.1809	2.76605	1.82069e-08	0.0278521	1.28704e-07	0.178427	TRUE	FALSE	Bacteria	Actinomycetota	Actinobacteria_2	Micrococcales_2	Dermacoccaceae_2	Dermacoccus_2	0	135	0	149	0	0	188	170	192	96	0	342	0	87	180	0
166	ASV6427	-0.836447	1.21612	0.16609	0.357491	-5.03611	3.40182	0.00730203	0.0272317	0.0226805	0.178427	TRUE	FALSE	Bacteria	Bacteroidota	Bacteroidia	Chitinophagales	Incertae Sedis_148	Incertae Sedis_329	0	0	0	0	0	158	0	0	40	24	0	0	73	83	0	194
200	ASV93	-1.12761	1.79052	0.53767	0.72652	-2.09722	2.46452	0.0546134	0.0272706	0.11785	0.178427	FALSE	FALSE	Bacteria	Bacillota	Bacilli	Staphylococcales	Staphylococcaceae	Staphylococcus	93	9480	364	10579	2164	8829	3175	814	1042	6800	8139	2784	9821	9246	803	8800
143	ASV4866	0.75291	-1.59388	4.71659e-06	0.285467	159630	-5.5834	3.92437e-11	0.0306123	4.42017e-10	0.187228	TRUE	FALSE	Bacteria	Bacillota	Bacilli	Paenibacillales	Paenibacillaceae	Paenibacillus	0	0	0	60	1174	0	0	0	0	0	0	424	0	36	0	0
150	ASV53172	-0.918794	1.45519	4.71659e-06	0.269156	-194801	5.40651	2.63524e-11	0.0325499	3.17779e-10	0.187228	TRUE	FALSE	Bacteria	Synergistota	Synergistia	Synergistales	Synergistaceae	Jonquetella	0	76	0	0	0	80	0	0	0	0	0	0	14	0	0	30
174	ASV6970	-0.670576	1.49393	0.120748	0.276058	-5.55352	5.41165	0.0309274	0.032491	0.074894	0.187228	FALSE	FALSE	Bacteria	Myxococcota	Myxococcia	Myxococcales	Myxococcaceae	P3OB-42	26	0	0	0	122	0	0	658	418	0	0	0	0	0	0	0
204	ASV9694	0.556719	-0.842942	0.0626041	0.288331	8.8927	-2.92352	0.000299244	0.032879	0.00136322	0.187228	TRUE	FALSE	Bacteria	Actinomycetota	Thermoleophilia_2	Solirubrobacterales_2	Solirubrobacteraceae_2	Solirubrobacter_2	0	49	1364	85	0	185	0	0	0	0	180	0	0	173	0	121
18	ASV1260	-0.941713	0.97862	0.234557	0.370238	-4.01485	2.64322	0.00699967	0.0383747	0.0220759	0.187296	TRUE	FALSE	Bacteria	Bdellovibrionota	Bdellovibrionia	Bdellovibrionales	Pseudobdellovibrionaceae	Incertae Sedis_374	0	0	0	206	0	166	406	794	0	0	34	1618	0	471	1202	0
33	ASV144	-0.919904	1.16436	0.294575	0.453798	-3.12281	2.5658	0.0167775	0.037235	0.0452551	0.187296	TRUE	FALSE	Bacteria	Bacillota	Bacilli	Staphylococcales	Gemellaceae	Gemella	77	195	0	114	58	0	0	906	818	0	0	2930	0	0	152	222
49	ASV16883	-0.443206	0.818356	0.0905141	0.282427	-4.89654	2.89758	0.00448794	0.0338861	0.0148392	0.187296	TRUE	FALSE	Bacteria	Pseudomonadota	Alphaproteobacteria_2	Azospirillales_2	Azospirillaceae_2	Desertibacter_2	0	177	0	238	0	60	0	0	0	0	102	0	37	108	0	184
51	ASV172	-0.890199	1.03727	0.288317	0.444205	-3.08757	2.33511	0.00940473	0.0377192	0.0270416	0.187296	TRUE	FALSE	Bacteria	Actinomycetota	Actinobacteria_2	Actinomycetales_2	Actinomycetaceae_2	Actinomyces_2	0	195	136	327	662	306	1544	2556	0	353	503	3682	170	272	172	445
62	ASV189	-1.09018	1.71566	0.580548	0.751772	-1.87784	2.28216	0.0813922	0.0386344	0.168539	0.187296	FALSE	FALSE	Bacteria	Actinomycetota	Actinobacteria_2	Mycobacteriales	Corynebacteriaceae_2	Corynebacterium_2	36	35307	6484	33834	17005	29052	4503	3850	6718	24711	31502	7403	31043	33717	3999	22342
126	ASV407	-1.23464	1.65098	0.559386	0.720536	-2.20713	2.29132	0.0458925	0.0392865	0.102261	0.187296	FALSE	FALSE	Bacteria	Bacillota	Clostridia	Peptostreptococcales-Tissierellales	Family XI	Anaerococcus	0	6931	346	7028	3270	8374	256	1004	2288	6198	6850	2634	7581	7416	2672	8188
173	ASV6960	0.172964	-0.769425	0.0155177	0.246723	11.1462	-3.11858	0.000368715	0.0355753	0.00157472	0.187296	TRUE	FALSE	Bacteria	Pseudomonadota	Alphaproteobacteria_2	Hyphomicrobiales	A0839_2	Incertae Sedis_771	0	92	0	110	0	0	642	170	0	0	0	0	0	50	394	0
81	ASV2341	-0.523265	0.718445	0.106894	0.286361	-4.89519	2.50888	0.00176278	0.0404631	0.00669202	0.188521	TRUE	FALSE	Bacteria	Pseudomonadota	Gammaproteobacteria_2	Lysobacterales	Lysobacteraceae	Thermomonas_2	0	118	0	248	0	70	0	0	0	136	33	166	52	116	272	0
15	ASV1219	-1.02661	0.846834	0.0843384	0.327597	-12.1725	2.58498	1.8696e-05	0.0414906	0.00010086	0.189013	TRUE	FALSE	Bacteria	Pseudomonadota	Gammaproteobacteria_2	Burkholderiales_2	Comamonadaceae_2	Paucibacter_2	0	0	170	0	350	207	143	536	0	100	0	412	0	35	0	0
57	ASV18	-1.83424	3.03568	1.02625	1.36343	-1.78733	2.2265	0.0991473	0.0458985	0.192671	0.191694	FALSE	FALSE	Bacteria	Bacteroidota	Bacteroidia	Bacteroidales	Prevotellaceae	Prevotella	251	210044	0	258298	1132	187657	68	1484	0	151408	191773	2490	197876	189490	1986	163160
68	ASV1999	0.194398	-0.824486	0.158662	0.329328	1.22523	-2.50354	0.266399	0.0463062	0.417416	0.191694	FALSE	FALSE	Bacteria	Pseudomonadota	Gammaproteobacteria_2	Burkholderiales_2	Oxalobacteraceae_2	Undibacterium_2	0	26	0	48	1082	0	0	256	0	50	54	88	0	0	220	0
75	ASV21324	-0.559149	1.3459	0.120609	0.302749	-4.63603	4.44558	0.0435131	0.0470563	0.0980239	0.191694	FALSE	FALSE	Bacteria	Pseudomonadota	Gammaproteobacteria_2	Lysobacterales	Lysobacteraceae	Lysobacter_2	0	60	0	266	0	0	0	0	0	0	62	0	16	0	0	0
109	ASV328	0.418508	-1.84707	0.316141	0.413386	1.3238	-4.46814	0.316615	0.046615	0.463614	0.191694	FALSE	FALSE	Bacteria	Bacteroidota	Bacteroidia	Bacteroidales	Barnesiellaceae	Barnesiella	286	0	0	0	0	0	132	0	0	0	0	68	98	0	0	0
136	ASV450	-0.66647	0.810444	4.71659e-06	0.249794	-141303	3.24445	7.81653e-16	0.0476898	2.00299e-14	0.191694	TRUE	FALSE	Bacteria	Cyanobacteriota	Cyanobacteriia_2	Cyanobacteriales_2	Phormidiaceae_2	Tychonema CCAP 1459-11B_2	0	110	0	0	0	148	0	0	0	0	64	284	0	205	0	0
153	ASV5405	1.03864	-1.02384	4.71659e-06	0.307233	220211	-3.33247	2.06516e-16	0.0446369	7.05598e-15	0.191694	TRUE	FALSE	Bacteria	Pseudomonadota	Alphaproteobacteria_2	Caulobacterales_2	Hyphomonadaceae_2	UKL13-1_2	14	10	0	78	0	0	0	0	0	0	0	36	0	0	0	22
61	ASV1869	0.236189	-1.20431	0.148855	0.523708	1.5867	-2.29958	0.151241	0.0505041	0.25889	0.199103	FALSE	FALSE	Bacteria	Pseudomonadota	Alphaproteobacteria_2	Caulobacterales_2	Caulobacteraceae_2	Brevundimonas_2	0	0	934	24	1428	0	2116	2506	0	28	0	504	0	84	312	34
2	ASV104	-0.787871	0.899069	0.249033	0.415183	-3.16372	2.16548	0.00901901	0.0531947	0.0264128	0.200755	TRUE	FALSE	Bacteria	Bacillota	Negativicutes	Veillonellales-Selenomonadales	Veillonellaceae	Veillonella	0	462	0	609	212	491	0	2888	1480	575	232	2416	140	129	2024	595
74	ASV2126	0.668113	-1.00494	4.71659e-06	0.325592	141652	-3.0865	7.759e-16	0.0538611	2.00299e-14	0.200755	TRUE	FALSE	Bacteria	Pseudomonadota	Gammaproteobacteria_2	Burkholderiales_2	Comamonadaceae_2	Limnohabitans_2	0	0	0	0	0	0	0	518	0	56	0	0	0	114	594	28
104	ASV311	-0.666313	0.873843	0.181594	0.361531	-3.66925	2.41706	0.0104636	0.0520709	0.028987	0.200755	TRUE	FALSE	Bacteria	Actinomycetota	Acidimicrobiia_2	Microtrichales_2	Iamiaceae_2	Aquihabitans	0	186	0	174	0	0	876	0	0	80	36	1828	58	136	0	0
7	ASV1089	-0.828142	1.10998	0.205082	0.374485	-4.03809	2.96401	0.0273214	0.0593527	0.0700111	0.209781	FALSE	FALSE	Bacteria	Bacillota	Clostridia	Lachnospirales	Lachnospiraceae	Oribacterium	0	0	0	0	0	81	0	740	0	0	131	145	13	0	0	0
11	ASV1128	-0.868603	1.5566	0.516899	0.729979	-1.68041	2.13239	0.123797	0.0587842	0.228633	0.209781	FALSE	FALSE	Bacteria	Bacillota	Negativicutes	Veillonellales-Selenomonadales	Veillonellaceae	Dialister	30	7955	0	9868	0	6215	0	370	584	7722	9234	0	8209	7690	1554	7586
168	ASV6612	0.49244	-1.01589	4.71659e-06	0.256221	104406	-3.9649	9.17379e-11	0.0581211	8.95537e-10	0.209781	TRUE	FALSE	Bacteria	Dependentiae	Babeliae	Babeliales	Incertae Sedis_238	UBA12409	0	26	0	0	0	0	0	0	0	48	0	140	0	0	302	0
151	ASV5334	0.741439	-1.00339	0.0813255	0.259761	9.11693	-3.86275	0.0118182	0.0609564	0.032303	0.211798	TRUE	FALSE	Bacteria	Bacillota	Clostridia	Clostridiales	Clostridiaceae	Clostridium	30	0	0	0	1132	0	0	0	0	70	0	0	0	65	0	0
37	ASV14990	-0.527664	0.904913	0.024236	0.24535	-21.7719	3.68826	0.00210298	0.0662862	0.00756334	0.212323	TRUE	FALSE	Bacteria	Actinomycetota	Actinobacteria_2	PeM15_2	Incertae Sedis_93	Incertae Sedis_159	0	110	0	0	0	0	0	0	0	0	36	0	0	90	118	0
64	ASV1915	0.568112	-1.33826	0.0179971	0.533589	31.5669	-2.50804	6.00237e-06	0.0661959	3.51568e-05	0.212323	TRUE	FALSE	Bacteria	Actinomycetota	Actinobacteria_2	Micrococcales_2	Bogoriellaceae_2	Georgenia_2	0	18	0	0	1286	140	0	0	0	12	0	3464	0	0	744	0
128	ASV4153	-0.883482	1.27628	0.528916	0.606926	-1.67036	2.10286	0.129185	0.0648169	0.232618	0.212323	FALSE	FALSE	Bacteria	Patescibacteria	Gracilibacteria	Candidatus Peribacteria	Incertae Sedis_312	Incertae Sedis_648	0	184	6	102	48	182	824	0	0	102	158	0	126	82	0	254
157	ASV5717	0.0927664	-0.76318	0.146185	0.339108	0.634583	-2.25055	0.549117	0.0653916	0.686396	0.212323	FALSE	FALSE	Bacteria	Pseudomonadota	Gammaproteobacteria_2	Burkholderiales_2	Comamonadaceae_2	Aquabacterium_2	0	66	0	0	202	68	154	0	0	0	0	104	0	12	524	32
158	ASV575	-1.23217	1.62106	0.582748	0.791989	-2.11442	2.04682	0.0581302	0.0653327	0.124132	0.212323	FALSE	FALSE	Bacteria	Bacteroidota	Bacteroidia	Bacteroidales	Porphyromonadaceae	Porphyromonas	0	4968	0	6618	1300	5425	0	370	692	3758	5902	1134	4252	5619	52	5583
121	ASV3885	0.62014	-0.654635	0.0307292	0.281982	20.1808	-2.32155	5.52403e-06	0.0679221	3.33066e-05	0.214216	TRUE	FALSE	Bacteria	Pseudomonadota	Alphaproteobacteria_2	Sphingomonadales_2	Sphingomonadaceae_2	Croceibacterium	0	351	0	211	0	0	0	0	0	92	335	0	239	86	0	104
179	ASV713	0.335932	-1.42891	0.295145	0.396171	1.13819	-3.60679	0.373016	0.0690081	0.516677	0.214343	FALSE	FALSE	Bacteria	Bacteroidota	Bacteroidia	Bacteroidales	Prevotellaceae	Incertae Sedis_316	287	83	0	0	0	0	2406	0	0	0	0	0	0	0	134	0
80	ASV23394	0.47173	-0.974359	4.71659e-06	0.284787	100015	-3.42136	9.99699e-11	0.0758381	9.31538e-10	0.229703	TRUE	FALSE	Bacteria	Actinomycetota	Actinobacteria_2	Mycobacteriales	Nocardiaceae_2	Gordonia_2	0	0	0	146	0	90	0	58	0	0	0	0	0	0	480	0
148	ASV5188	-0.855606	1.1776	0.444156	0.528143	-1.92636	2.2297	0.112011	0.0761941	0.210663	0.229703	FALSE	FALSE	Bacteria	Pseudomonadota	Gammaproteobacteria_2	Enterobacterales_2	Alteromonadaceae_2	Alishewanella_2	0	150	0	180	0	126	0	0	12	58	0	0	509	168	0	0
4	ASV1042	-0.0281834	-0.861071	0.0411958	0.257055	-0.684132	-3.34976	0.564524	0.0787378	0.701378	0.233931	FALSE	FALSE	Bacteria	Pseudomonadota	Gammaproteobacteria_2	Pseudomonadales_2	Halomonadaceae_2	Halomonas_2	0	103	0	0	488	46	0	0	802	0	0	0	0	0	0	0
118	ASV365	0.142671	-0.929942	0.297846	0.48989	0.479008	-1.89827	0.640543	0.0819695	0.77699	0.237649	FALSE	FALSE	Bacteria	Deinococcota	Deinococci	Deinococcales	Deinococcaceae	Deinococcus	0	317	4498	273	10768	440	6667	5008	1132	117	298	2024	0	611	7451	221
193	ASV87	-1.0589	1.85453	0.719303	0.9339	-1.47212	1.98579	0.179202	0.0823076	0.297911	0.237649	FALSE	FALSE	Bacteria	Bacillota	Clostridia	Peptostreptococcales-Tissierellales	Peptostreptococcaceae	Peptostreptococcus	3	15020	0	18451	0	16053	0	394	0	13118	16591	0	13193	16491	0	19654
69	ASV20	0.18035	-0.801511	0.208517	0.427848	0.864917	-1.87335	0.402763	0.0836743	0.53965	0.238239	FALSE	FALSE	Bacteria	Pseudomonadota	Gammaproteobacteria_2	Burkholderiales_2	Burkholderiaceae_2	Ralstonia_2	40	55	1910	100	1800	19	592	348	938	302	102	0	101	59	566	193
23	ASV131	-0.788515	0.869062	4.71659e-06	0.437549	-167179	1.98621	7.23607e-35	0.0873787	1.4834e-32	0.245378	TRUE	FALSE	Bacteria	Bacillota	Bacilli	Bacillales	Sporolactobacillaceae	Incertae Sedis_196	0	62	0	59	0	140	0	282	0	202	90	3434	0	526	0	349
46	ASV15326	-0.286881	0.555412	4.71659e-06	0.250431	-60823.8	2.21782	4.38388e-19	0.0908317	2.24674e-17	0.251628	TRUE	FALSE	Bacteria	Actinomycetota	Coriobacteriia_2	Coriobacteriales_2	Eggerthellaceae_2	Berryella	0	212	0	119	0	154	0	0	0	174	102	0	0	212	0	0
171	ASV675	0.0870547	-0.87783	4.71659e-06	0.290791	18457.1	-3.01876	2.93543e-09	0.0944452	2.14915e-08	0.25815	TRUE	FALSE	Bacteria	Bacteroidota	Bacteroidia	Bacteroidales	Barnesiellaceae	Coprobacter	0	0	0	0	0	0	1404	426	0	0	0	878	0	0	0	68
98	ASV2983	0.718241	-1.28487	4.71659e-06	0.461351	152280	-2.78502	4.31236e-11	0.108369	4.42017e-10	0.292312	TRUE	FALSE	Bacteria	Bacillota	Clostridia	Peptostreptococcales-Tissierellales	Acidaminobacteraceae	Acidaminobacter	0	4	0	0	0	0	0	338	0	0	0	0	0	0	426	147
156	ASV562	-1.02231	0.785342	4.71659e-06	0.2873	-216748	2.73352	2.12858e-11	0.111825	2.72724e-10	0.2939	TRUE	FALSE	Bacteria	Actinomycetota	Actinobacteria_2	Pseudonocardiales_2	Pseudonocardiaceae_2	Pseudonocardia_2	0	0	140	66	0	42	0	0	0	0	0	534	0	0	0	0
183	ASV747	-0.962339	1.67542	0.619787	0.959714	-1.55269	1.74575	0.151546	0.111445	0.25889	0.2939	FALSE	FALSE	Bacteria	Bacillota	Clostridia	Peptostreptococcales-Tissierellales	Family XI	Finegoldia	18	9531	0	8420	0	6919	0	0	150	4949	7467	58	7648	7604	758	3711
107	ASV32	-0.576203	0.687708	0.31468	0.411784	-1.83107	1.67007	0.0884521	0.117103	0.179532	0.303874	FALSE	FALSE	Bacteria	Bacillota	Bacilli	Lactobacillales	Streptococcaceae	Streptococcus	292	1387	374	1368	1683	1016	5790	6155	7066	631	559	4539	685	1605	2752	1528
88	ASV267	0.340443	-1.66288	0.892204	0.997062	0.381575	-1.66778	0.712712	0.133915	0.844543	0.335642	FALSE	FALSE	Bacteria	Actinomycetota	Actinobacteria_2	Bifidobacteriales_2	Bifidobacteriaceae_2	Bifidobacterium_2	72654	0	0	0	1908	0	704	32	518	162	0	1433	33	111	938	0
103	ASV3090	-0.0505624	-0.551896	0.168428	0.309442	-0.300201	-1.78352	0.776104	0.134584	0.879013	0.335642	FALSE	FALSE	Bacteria	Pseudomonadota	Gammaproteobacteria_2	Burkholderiales_2	Rhodocyclaceae_2	Zoogloea_2	0	0	612	0	0	0	0	0	0	66	130	488	94	76	1382	0
124	ASV397	-0.598355	0.732012	0.326004	0.468896	-1.83542	1.56114	0.0877738	0.140806	0.179532	0.335642	FALSE	FALSE	Bacteria	Actinomycetota	Actinobacteria_2	Propionibacteriales_2	Propionibacteriaceae_2	Cutibacterium_2	7	1193	928	608	820	965	1018	430	1402	674	650	452	645	947	1163	640
147	ASV5179	-0.17989	0.637302	0.0651683	0.262331	-2.76039	2.42938	0.110003	0.135769	0.208803	0.335642	FALSE	FALSE	Bacteria	Gemmatimonadota	Gemmatimonadia	Gemmatimonadales_2	Gemmatimonadaceae_2	Incertae Sedis_572	0	0	0	0	0	0	0	0	0	0	36	0	76	68	0	142
164	ASV6203	-1.30569	0.965691	4.71659e-06	0.405304	-276829	2.38263	1.3049e-11	0.14007	1.91075e-10	0.335642	TRUE	FALSE	Bacteria	Verrucomicrobiota	Verrucomicrobiia	Chthoniobacterales_2	Xiphinematobacteraceae_2	Candidatus Xiphinematobacter_2	0	0	0	0	0	0	0	44	38	0	0	14	0	168	0	0
181	ASV72	0.021798	-0.826677	0.053078	0.485741	0.410678	-1.70189	0.695572	0.139675	0.829025	0.335642	FALSE	FALSE	Bacteria	Bacteroidota	Bacteroidia	Sphingobacteriales	Sphingobacteriaceae	Pedobacter	0	0	0	151	1904	80	0	6526	1186	0	0	146	0	150	1392	0
192	ASV861	-1.13627	0.798309	4.71659e-06	0.334096	-240909	2.38946	1.72303e-11	0.13943	2.35481e-10	0.335642	TRUE	FALSE	Bacteria	Bacillota	Clostridia	Peptostreptococcales-Tissierellales	Family XI	Helcococcus	0	0	0	0	0	0	0	2052	702	90	0	1794	0	0	0	0
175	ASV70	-0.723654	0.982612	0.537905	0.636791	-1.34532	1.54307	0.199909	0.145112	0.325248	0.341931	FALSE	FALSE	Bacteria	Pseudomonadota	Gammaproteobacteria_2	Enterobacterales_2	Alteromonadaceae_2	Rheinheimera_2	5	796	864	927	2904	691	4046	7780	21032	683	301	8830	370	1528	2754	997
26	ASV13266	-0.787466	0.609517	0.203586	0.347366	-3.86797	1.75468	0.0180245	0.15417	0.0479873	0.351009	TRUE	FALSE	Bacteria	Actinomycetota	Actinobacteria_2	Frankiales_2	Geodermatophilaceae_2	Blastococcus_2	0	0	0	0	0	0	204	144	0	0	10	344	0	32	214	0
48	ASV1660	-0.730468	0.572775	4.71659e-06	0.257047	-154872	2.22829	4.16921e-11	0.155689	4.42017e-10	0.351009	TRUE	FALSE	Bacteria	Bacillota	Bacilli	Lactobacillales	Aerococcaceae	Facklamia	0	0	0	0	0	104	0	0	0	0	0	550	0	0	184	92
67	ASV1994	-0.604757	0.636744	0.15831	0.400416	-3.82008	1.59021	0.00654157	0.155814	0.0209535	0.351009	TRUE	FALSE	Bacteria	Bacteroidota	Bacteroidia	Flavobacteriales	Crocinitomicaceae	Fluviicola	34	130	140	18	0	0	108	392	0	60	0	558	0	0	82	0
123	ASV393	-0.461021	-0.419938	0.0774851	0.251121	-5.94979	-1.67226	0.00191682	0.155335	0.00701693	0.351009	TRUE	FALSE	Bacteria	Pseudomonadota	Alphaproteobacteria_2	Rhodospirillales_2	Incertae Sedis_407	Incertae Sedis_813	0	88	404	0	0	0	644	0	786	100	0	396	0	0	604	0
199	ASV9265	0.627363	-0.551299	4.71659e-06	0.299585	133012	-1.84021	9.37125e-16	0.163004	2.13456e-14	0.363216	TRUE	FALSE	Bacteria	Pseudomonadota	Alphaproteobacteria_2	Sphingomonadales_2	Sphingomonadaceae_2	Novosphingobium_2	0	44	0	0	0	0	0	0	0	163	132	0	0	36	0	103
145	ASV5121	-0.496941	0.512466	0.180194	0.330741	-2.75781	1.54945	0.0281846	0.165206	0.0704616	0.364163	FALSE	FALSE	Bacteria	Patescibacteria	Parcubacteria	Incertae Sedis_128	Incertae Sedis_362	Incertae Sedis_698	0	0	0	499	1224	98	598	480	0	0	62	0	66	132	0	257
31	ASV1411	0.106106	-0.771333	0.0957173	0.521404	1.10854	-1.47934	0.291279	0.167108	0.435855	0.364439	FALSE	FALSE	Bacteria	Fusobacteriota	Fusobacteriia	Fusobacteriales	Fusobacteriaceae	Fusobacterium	0	186	1080	271	852	179	364	0	778	79	227	16	197	30	0	405
113	ASV3556	0.010006	-0.825109	0.44324	0.548806	0.0225746	-1.50346	0.982542	0.171128	1	0.369275	FALSE	FALSE	Bacteria	Actinomycetota	Actinobacteria_2	Micrococcales_2	Microbacteriaceae_2	Microbacterium_2	36	0	16	0	0	30	532	184	752	30	36	30	0	0	704	0
6	ASV1079	-0.646698	0.894939	0.534979	0.626946	-1.20883	1.42746	0.248256	0.177026	0.397598	0.378025	FALSE	FALSE	Bacteria	Actinomycetota	Actinobacteria_2	Mycobacteriales	Corynebacteriaceae_2	Lawsonella_2	2	926	0	670	3038	707	1064	316	214	954	735	1130	911	706	1230	532
42	ASV15220	-0.205493	0.455856	4.71659e-06	0.263671	-43568.2	1.72888	2.66663e-14	0.182273	4.96962e-13	0.381286	TRUE	FALSE	Bacteria	Bacillota	Bacilli	Lactobacillales	Aerococcaceae	Eremococcus	0	48	0	90	0	0	0	0	0	126	0	0	57	104	0	0
197	ASV90	0.60226	-0.911378	0.508665	0.627878	1.184	-1.45152	0.266739	0.180583	0.417416	0.381286	FALSE	FALSE	Bacteria	Thermodesulfobacteriota	Desulfovibrionia_2	Desulfovibrionales_2	Desulfovibrionaceae_2	Bilophila_2	1274	183	0	382	0	0	10657	267	0	240	97	2590	56	97	0	105
106	ASV3159	0.163712	-0.799282	0.253483	0.553345	0.645851	-1.44446	0.538963	0.191839	0.677837	0.397243	FALSE	FALSE	Bacteria	Actinomycetota	Actinobacteria_2	Micrococcales_2	Brevibacteriaceae_2	Brevibacterium_2	0	0	1046	12	0	0	0	1164	0	96	82	122	28	14	854	0
73	ASV21	-0.504186	0.543675	0.301316	0.399356	-1.67328	1.36138	0.11646	0.194904	0.217039	0.399553	FALSE	FALSE	Bacteria	Pseudomonadota	Gammaproteobacteria_2	Burkholderiales_2	Burkholderiaceae_2	Cupriavidus_2	28	743	5796	1285	3432	676	6135	3362	4028	995	337	6510	575	1317	2966	1420
189	ASV827	-0.440273	0.550518	0.252111	0.375514	-1.74634	1.46604	0.141186	0.202541	0.24951	0.411098	FALSE	FALSE	Bacteria	Actinomycetota	Actinobacteria_2	Incertae Sedis_34	Incertae Sedis_89	Incertae Sedis_137	0	242	0	156	0	64	0	0	0	0	86	252	16	0	672	0
114	ASV3557	-0.774439	0.519081	0.204248	0.324409	-3.79166	1.60008	0.0321867	0.207888	0.0766233	0.415196	FALSE	FALSE	Bacteria	Actinomycetota	Actinobacteria_2	Mycobacteriales	Nocardiaceae_2	Rhodococcus_2	0	0	0	0	588	0	324	186	0	0	28	0	0	0	60	0
117	ASV36	-0.451053	0.528105	0.252903	0.399149	-1.7835	1.32308	0.0978533	0.208611	0.192671	0.415196	FALSE	FALSE	Bacteria	Actinomycetota	Actinobacteria_2	Micrococcales_2	Micrococcaceae_2	Rothia_2	34	766	0	563	1955	820	864	1205	1642	764	692	352	673	430	204	639
78	ASV229	-0.586038	0.707379	0.363638	0.543219	-1.6116	1.3022	0.129358	0.213865	0.232618	0.417546	FALSE	FALSE	Bacteria	Bacteroidota	Bacteroidia	Flavobacteriales	Flavobacteriaceae	Flavobacterium	63	1077	1828	421	3546	792	2222	14152	3160	296	234	3450	53	534	4482	708
85	ASV2471	-0.446041	0.462772	0.0904722	0.341346	-4.93015	1.35573	0.00114923	0.212214	0.0045306	0.417546	TRUE	FALSE	Bacteria	Pseudomonadota	Alphaproteobacteria_2	Sphingomonadales_2	Sphingomonadaceae_2	Sphingobium_2	0	214	0	200	0	0	484	3038	792	209	135	0	333	245	0	218
120	ASV385	-0.818687	0.785768	0.422958	0.59845	-1.93562	1.313	0.0790277	0.215913	0.165313	0.417567	FALSE	FALSE	Bacteria	Actinomycetota	Actinobacteria_2	Propionibacteriales_2	Nocardioidaceae_2	Nocardioides_2	0	179	2584	145	56	25	0	1310	2028	278	36	768	0	306	140	564
177	ASV709	-0.309939	0.784582	0.380617	0.592693	-0.814308	1.32376	0.439033	0.222158	0.580657	0.425629	FALSE	FALSE	Bacteria	Actinomycetota	Actinobacteria_2	Bifidobacteriales_2	Bifidobacteriaceae_2	Gardnerella_2	12	2085	0	2537	0	2194	0	178	0	1835	2066	0	2234	2236	0	1533
159	ASV578	-0.00302413	-0.712685	4.71659e-06	0.417238	-641.168	-1.7081	2.43251e-06	0.229741	1.5111e-05	0.436083	TRUE	FALSE	Bacteria	Bacillota	Bacilli	Lactobacillales	Lactobacillaceae	Latilactobacillus	0	0	0	0	0	0	0	1502	868	83	0	54	0	0	0	0
139	ASV467	-0.745537	1.17248	0.651124	0.921901	-1.145	1.2718	0.278874	0.232224	0.423475	0.436751	FALSE	FALSE	Bacteria	Pseudomonadota	Gammaproteobacteria_2	Burkholderiales_2	Neisseriaceae_2	Incertae Sedis_858	88	2654	0	3710	0	1565	0	470	16	1910	2395	60	2832	2770	0	2625
131	ASV4249	0.365036	-0.545004	4.71659e-06	0.325271	77394.1	-1.67554	1.66949e-10	0.235816	1.48802e-09	0.439475	TRUE	FALSE	Bacteria	Pseudomonadota	Gammaproteobacteria_2	Lysobacterales	Rhodanobacteraceae_2	Luteibacter_2	0	70	0	0	0	0	0	0	0	40	0	22	54	0	0	0
41	ASV1519	-0.352043	0.62511	0.279199	0.488477	-1.2609	1.27971	0.262978	0.256807	0.417416	0.474283	FALSE	FALSE	Bacteria	Bacillota	Bacilli	Lactobacillales	Aerococcaceae	Abiotrophia	0	137	0	0	0	64	0	736	0	16	303	0	13	286	0	0
10	ASV1117	-0.235209	-0.394956	0.123981	0.333549	-1.89714	-1.1841	0.0943829	0.270359	0.189691	0.48786	FALSE	FALSE	Bacteria	Chlamydiota	Chlamydiia	Chlamydiales	Chlamydiaceae	Incertae Sedis_402	0	61	704	0	0	0	176	274	558	41	0	650	0	59	326	39
161	ASV5885	-0.147338	0.478316	0.190786	0.317858	-0.772267	1.50481	0.520728	0.271298	0.670068	0.48786	FALSE	FALSE	Bacteria	Bacteroidota	Bacteroidia	Sphingobacteriales	env.OPS 17	Incertae Sedis_356	26	0	0	0	0	0	502	0	0	0	0	0	0	110	50	0
167	ASV6572	0.0229118	-0.407983	0.21819	0.340698	0.105009	-1.19749	0.919315	0.270088	0.986699	0.48786	FALSE	FALSE	Bacteria	Pseudomonadota	Alphaproteobacteria_2	Caulobacterales_2	Caulobacteraceae_2	Caulobacter_2	0	82	0	36	0	52	1058	0	0	0	30	144	70	0	122	36
163	ASV613	-0.289103	0.342298	0.04531	0.284701	-6.38055	1.20231	0.00069687	0.274537	0.00285717	0.489391	TRUE	FALSE	Bacteria	Pseudomonadota	Alphaproteobacteria_2	Hyphomicrobiales	Rhizobiaceae_2	Aureimonas_2	0	83	0	0	0	113	0	0	0	0	107	782	87	58	160	121
101	ASV3022	-0.237164	0.438599	0.203825	0.367739	-1.16357	1.19269	0.288774	0.278012	0.435285	0.491315	FALSE	FALSE	Bacteria	Fusobacteriota	Fusobacteriia	Fusobacteriales	Leptotrichiaceae	Leptotrichia	22	74	0	256	0	0	374	0	0	0	0	102	14	115	0	45
24	ASV132	-0.559986	0.386005	0.230724	0.350602	-2.42708	1.10098	0.0304973	0.290875	0.074894	0.509653	FALSE	FALSE	Bacteria	Actinomycetota	Actinobacteria_2	Micrococcales_2	Micrococcaceae_2	Micrococcus_2	0	592	656	857	420	480	424	756	2346	433	475	470	461	382	1539	428
137	ASV4548	-0.262526	0.427346	0.233002	0.385624	-1.12671	1.10819	0.297002	0.304397	0.441198	0.528826	FALSE	FALSE	Bacteria	Actinomycetota	Actinobacteria_2	Actinomycetales_2	Actinomycetaceae_2	Winkia	0	309	0	481	166	83	0	0	0	413	400	0	529	368	0	553
43	ASV1524	0.173854	-0.645702	0.485767	0.6238	0.357896	-1.03511	0.726637	0.321028	0.851272	0.548422	FALSE	FALSE	Bacteria	Actinomycetota	Actinobacteria_2	Micrococcales_2	Micrococcaceae_2	Kocuria_2	13	52	12318	53	0	223	328	254	854	36	35	1410	0	122	2106	148
112	ASV346	0.0127898	-0.604471	0.11706	0.581249	0.109258	-1.03995	0.914965	0.320681	0.986699	0.548422	FALSE	FALSE	Bacteria	Bacteroidota	Bacteroidia	Bacteroidales	Prevotellaceae	Segatella	0	18	392	154	730	16	1142	688	484	16	126	1358	0	566	0	48
195	ASV8780	-0.0516683	0.321133	0.0947422	0.274575	-0.545357	1.16957	0.623441	0.326646	0.760746	0.553408	FALSE	FALSE	Bacteria	Pseudomonadota	Alphaproteobacteria_2	Rhodobacterales_2	Paracoccaceae	Rubellimicrobium_2	0	54	0	150	0	102	0	0	0	0	40	0	118	0	0	0
79	ASV231	0.0934478	-0.504242	0.20311	0.498626	0.460085	-1.01126	0.653056	0.330344	0.787508	0.555086	FALSE	FALSE	Bacteria	Pseudomonadota	Gammaproteobacteria_2	Lysobacterales	Lysobacteraceae	Stenotrophomonas_2	49	65	1040	92	1094	11	0	662	1460	214	143	1250	77	82	196	86
32	ASV1423	0.0530759	-0.442942	0.243974	0.458417	0.217548	-0.966242	0.831764	0.354687	0.91673	0.591144	FALSE	FALSE	Bacteria	Bacteroidota	Bacteroidia	Flavobacteriales	Weeksellaceae	Chryseobacterium	40	0	1292	282	0	165	1952	46	508	178	227	0	61	82	1314	549
5	ASV10442	-0.52408	-0.284077	0.00947089	0.251489	-55.3359	-1.12958	0.000326418	0.375908	0.00145469	0.62146	TRUE	FALSE	Bacteria	Pseudomonadota	Gammaproteobacteria_2	Legionellales_2	Legionellaceae_2	Legionella_2	0	0	0	84	0	0	226	0	0	0	0	98	0	0	184	0
13	ASV1171	0.163834	-0.458011	0.242081	0.501236	0.676772	-0.913764	0.512531	0.380434	0.664993	0.623911	FALSE	FALSE	Bacteria	Bdellovibrionota	Oligoflexia	0319-6G20	Incertae Sedis_154	Incertae Sedis_375	86	220	0	346	1086	250	2938	32	0	138	0	1770	192	140	154	100
14	ASV1190	-0.0587868	-0.299386	0.220951	0.334125	-0.266063	-0.896029	0.797857	0.4	0.886085	0.639214	FALSE	FALSE	Bacteria	Pseudomonadota	Gammaproteobacteria_2	Burkholderiales_2	Oxalobacteraceae_2	Herbaspirillum_2	0	0	1440	69	0	103	752	0	0	97	47	0	0	79	146	101
182	ASV726	-0.722005	0.841325	0.517193	0.961803	-1.39601	0.874738	0.19293	0.402237	0.316405	0.639214	FALSE	FALSE	Bacteria	Bacillota	Clostridia	Peptostreptococcales-Tissierellales	Family XI	Peptoniphilus	0	10799	0	12419	0	9862	0	108	536	6409	9577	222	9087	7925	370	7610
186	ASV7540	-0.0887145	0.337897	0.0916471	0.371898	-0.968001	0.908573	0.370427	0.398599	0.516582	0.639214	FALSE	FALSE	Bacteria	Bacillota	Bacilli	Mycoplasmatales	Mycoplasmataceae	Mycoplasmopsis	0	218	0	586	0	210	0	0	0	36	66	0	188	198	0	60
198	ASV905	-0.170009	0.35246	0.176371	0.334005	-0.963923	1.05526	0.436788	0.401962	0.580657	0.639214	FALSE	FALSE	Bacteria	Bacillota	Clostridia	Oscillospirales	Ruminococcaceae	Ruminococcus	18	0	0	0	0	0	1930	0	0	124	0	1530	0	0	0	0
105	ASV3148	-0.829194	-0.238816	0.0632656	0.259432	-13.1065	-0.920537	0.000195672	0.409385	0.000911653	0.645569	TRUE	FALSE	Bacteria	Bacteroidota	Bacteroidia	Chitinophagales	Saprospiraceae	Incertae Sedis_330	0	0	0	0	376	0	560	346	454	0	0	192	0	0	516	0
34	ASV1443	0.477474	-0.463886	0.421328	0.511934	1.13326	-0.906144	0.339483	0.431659	0.483292	0.675497	FALSE	FALSE	Bacteria	Bacteroidota	Bacteroidia	Bacteroidales	Tannerellaceae	Parabacteroides	387	0	0	186	0	0	48	0	0	46	0	0	0	97	0	0
58	ASV18248	-0.317294	-0.283407	4.71659e-06	0.300525	-67272	-0.943039	2.20969e-10	0.445206	1.87359e-09	0.691418	TRUE	FALSE	Bacteria	Pseudomonadota	Alphaproteobacteria_2	Hyphomicrobiales	Beijerinckiaceae_2	Microvirga_2	0	0	0	0	450	0	0	542	0	43	0	160	0	0	0	0
169	ASV6740	0.168535	-0.28886	0.166591	0.361254	1.01167	-0.799604	0.35074	0.454423	0.495874	0.700427	FALSE	FALSE	Bacteria	Bacillota	Clostridia	Peptococcales	Peptococcaceae	Peptococcus	0	64	0	257	0	36	726	0	0	0	118	0	34	28	0	106
71	ASV203	-0.20578	-0.320154	0.237156	0.419805	-0.867698	-0.762627	0.402578	0.460415	0.53965	0.704366	FALSE	FALSE	Bacteria	Pseudomonadota	Alphaproteobacteria_2	Hyphomicrobiales	Beijerinckiaceae_2	Bosea_2	0	200	4108	225	3124	194	530	2304	4098	543	263	2588	0	672	2272	237
100	ASV3011	0.429888	-0.425643	0.46292	0.54692	0.928643	-0.778255	0.388906	0.465991	0.535073	0.707617	FALSE	FALSE	Bacteria	Bacillota	Bacilli	Erysipelotrichales	Erysipelotrichaceae	Incertae Sedis_198	931	218	0	78	0	0	0	0	0	124	40	0	202	0	114	116
97	ASV2939	-0.287286	0.365008	0.188935	0.485884	-1.52056	0.751223	0.166861	0.474035	0.282699	0.710848	FALSE	FALSE	Bacteria	Bacillota	Clostridia	Peptostreptococcales-Tissierellales	Family XI	Fenollaria	0	1518	0	1306	510	1098	0	100	0	1022	887	0	970	1144	0	607
194	ASV873	-0.057102	-0.510139	0.216577	0.67596	-0.263656	-0.754689	0.799638	0.475055	0.886085	0.710848	FALSE	FALSE	Bacteria	Pseudomonadota	Gammaproteobacteria_2	Burkholderiales_2	Oxalobacteraceae_2	Massilia_2	0	50	4872	0	0	0	600	22166	0	93	0	324	0	44	352	134
162	ASV592	0.158042	-0.355109	0.220879	0.48359	0.715512	-0.734318	0.494643	0.483719	0.645872	0.718569	FALSE	FALSE	Bacteria	Pseudomonadota	Gammaproteobacteria_2	Lysobacterales	Lysobacteraceae	Pseudoxanthomonas_2	0	56	0	44	2138	23	0	442	0	96	50	1056	0	318	0	253
28	ASV136	-0.013013	-0.438671	0.322471	0.621954	-0.040354	-0.705312	0.968381	0.492186	1	0.7207	FALSE	FALSE	Bacteria	Pseudomonadota	Gammaproteobacteria_2	Pseudomonadales_2	Pseudomonadaceae_2	Pseudomonas_2	113	486	4616	50	1980	481	6434	9208	5952	192	256	3592	128	517	3552	154
132	ASV4252	0.017747	0.195948	0.0105549	0.266498	1.6814	0.735269	0.143682	0.489907	0.25175	0.7207	FALSE	FALSE	Bacteria	Bacillota	Negativicutes	Veillonellales-Selenomonadales	Veillonellaceae	Negativicoccus	0	2102	0	699	0	1047	0	0	0	720	1042	0	934	1248	0	1709
140	ASV4730	-0.201844	0.381982	0.336521	0.532009	-0.599795	0.717999	0.570584	0.499747	0.704637	0.726583	FALSE	FALSE	Bacteria	Chloroflexota	KD4-96_2	Incertae Sedis_65	Incertae Sedis_208	Incertae Sedis_466	0	78	0	267	0	0	0	0	0	70	136	0	214	230	16	11
133	ASV4279	-0.224326	0.226343	4.71659e-06	0.307274	-47561.1	0.736615	2.04982e-14	0.514732	4.20213e-13	0.737902	TRUE	FALSE	Bacteria	Bacillota	Bacilli	Exiguobacterales	Exiguobacteraceae	Exiguobacterium	0	0	0	82	0	0	0	0	0	40	0	724	67	0	0	50
176	ASV7089	-0.138728	-0.231305	0.117917	0.33469	-1.17648	-0.691103	0.277856	0.511761	0.423475	0.737902	FALSE	FALSE	Bacteria	Actinomycetota	Actinobacteria_2	Propionibacteriales_2	Propionibacteriaceae_2	Microlunatus_2	58	42	0	84	0	0	266	676	288	0	0	158	0	80	254	0
21	ASV1298	-0.0448801	-0.300577	0.147548	0.473729	-0.304173	-0.634492	0.766673	0.538732	0.873155	0.761656	FALSE	FALSE	Bacteria	Bacillota	Bacilli	Lactobacillales	Lactobacillaceae	Leuconostoc	0	125	0	267	544	329	2166	68	0	550	367	196	173	1165	908	229
184	ASV7484	-0.06093	0.182232	0.0930312	0.279357	-0.654941	0.652324	0.533428	0.535018	0.675017	0.761656	FALSE	FALSE	Bacteria	Actinomycetota	Actinobacteria_2	Actinomycetales_2	Actinomycetaceae_2	Mobiluncus_2	0	587	0	276	0	202	0	0	0	153	461	0	168	408	550	341
36	ASV14662	0.324482	-0.213032	0.0842799	0.330614	3.85006	-0.644355	0.00845942	0.543178	0.0251331	0.762682	TRUE	FALSE	Bacteria	Bacillota	Negativicutes	Veillonellales-Selenomonadales	Sporomusaceae	Anaerospora	0	46	0	48	0	34	0	0	0	56	58	0	152	176	0	204
3	ASV10408	0.0216009	0.190809	0.0766232	0.305696	0.281911	0.624181	0.787483	0.555483	0.882153	0.76455	FALSE	FALSE	Bacteria	Actinomycetota	Actinobacteria_2	Actinomycetales_2	Actinomycetaceae_2	Actinotignum_2	0	452	0	105	0	229	0	0	0	174	124	0	298	425	0	156
92	ASV2763	0.483395	-0.239787	0.258537	0.401337	1.86974	-0.59747	0.103718	0.569009	0.198712	0.76455	FALSE	FALSE	Bacteria	Bacillota	Clostridia	Clostridia UCG-014	Incertae Sedis_119	Incertae Sedis_217	210	64	0	288	0	84	0	0	0	278	50	0	144	96	0	192
138	ASV466	-0.415775	0.359038	0.366813	0.617054	-1.13348	0.581858	0.277485	0.570615	0.423475	0.76455	FALSE	FALSE	Bacteria	Pseudomonadota	Alphaproteobacteria_2	Sphingomonadales_2	Sphingomonadaceae_2	Sphingomonas_2	53	95	558	0	702	183	1742	8726	530	136	217	930	14	76	1098	120
155	ASV5616	-1.02247	0.20133	0.172715	0.311107	-5.92	0.647141	0.00962943	0.563645	0.0270416	0.76455	TRUE	FALSE	Bacteria	Patescibacteria	Parcubacteria	Candidatus Campbellbacteria	Incertae Sedis_336	Incertae Sedis_672	0	0	204	0	348	0	50	70	0	0	0	198	0	0	0	0
185	ASV75	-0.0437124	-0.377272	0.533386	0.630084	-0.0819527	-0.598765	0.935844	0.558894	0.999209	0.76455	FALSE	FALSE	Bacteria	Pseudomonadota	Gammaproteobacteria_2	Pseudomonadales_2	Moraxellaceae_2	Acinetobacter_2	80	580	8850	325	4476	810	644	1922	33723	453	205	4854	328	1103	21919	299
188	ASV8237	-0.639715	-0.262666	0.280031	0.384023	-2.28444	-0.683984	0.149741	0.5646	0.25889	0.76455	FALSE	FALSE	Bacteria	Planctomycetota	Phycisphaerae	Tepidisphaerales	WD2101 soil group	Incertae Sedis_736	0	0	0	0	642	0	1234	0	0	0	0	0	0	80	44	0
190	ASV8369	0.278326	-0.17955	4.71659e-06	0.258758	59010	-0.693889	2.87176e-10	0.559512	2.26428e-09	0.76455	TRUE	FALSE	Bacteria	Bacillota	Clostridia	Peptostreptococcales-Tissierellales	Family XI	W5053	0	76	0	138	0	178	0	0	0	0	148	0	0	0	0	0
8	ASV1091	-0.322031	0.312822	0.218792	0.553462	-1.47186	0.565211	0.175142	0.585742	0.294295	0.779722	FALSE	FALSE	Bacteria	Pseudomonadota	Gammaproteobacteria_2	Burkholderiales_2	Sutterellaceae_2	Sutterella_2	0	929	0	1130	0	1918	682	0	0	643	1497	68	675	760	456	866
45	ASV1528	0.0871091	0.164906	0.00617584	0.302542	14.1048	0.545067	7.92889e-06	0.60536	4.51506e-05	0.79812	TRUE	FALSE	Bacteria	Pseudomonadota	Gammaproteobacteria_2	Enterobacterales_2	Pasteurellaceae_2	Haemophilus_2	16	48	0	51	0	0	0	0	0	0	72	740	68	74	0	77
87	ASV263	-0.0151023	-0.153853	0.0429568	0.290284	-0.351571	-0.530009	0.737178	0.615137	0.858644	0.79812	FALSE	FALSE	Bacteria	Cyanobacteriota	Vampirivibrionia_2	Gastranaerophilales_2	Gastranaerophilaceae	Zag_111	0	0	0	155	0	87	624	0	0	241	114	134	160	170	0	0
93	ASV2819	0.172141	-0.149122	0.0437966	0.281958	3.93046	-0.528879	0.00567231	0.613238	0.0184575	0.79812	TRUE	FALSE	Bacteria	Actinomycetota	Acidimicrobiia_2	Microtrichales_2	Incertae Sedis_83	Incertae Sedis_123	0	98	0	308	0	192	0	0	0	68	182	246	112	70	0	128
111	ASV3435	0.187739	-0.190772	0.195527	0.356203	0.96017	-0.535572	0.368953	0.608841	0.516582	0.79812	FALSE	FALSE	Bacteria	Pseudomonadota	Alphaproteobacteria_2	Acetobacterales_2	Acetobacteraceae_2	Roseomonas_2	0	206	0	504	0	168	0	0	0	150	198	0	82	208	1824	66
77	ASV2275	0.0606814	0.138702	0.00721673	0.267443	8.40843	0.518623	0.000154191	0.622588	0.000735095	0.799506	TRUE	FALSE	Bacteria	Bacillota	Clostridia	Peptostreptococcales-Tissierellales	Family XI	Murdochiella	0	290	0	724	0	1022	0	0	0	604	584	0	640	956	0	766
202	ASV9478	0.0505714	0.157002	0.157862	0.300807	0.320352	0.521934	0.761657	0.624004	0.872879	0.799506	FALSE	FALSE	Bacteria	Bacteroidota	Bacteroidia	Bacteroidales	Muribaculaceae	CAG-873	0	0	0	232	0	138	0	0	0	150	378	0	64	286	0	120
25	ASV13265	0.312031	-0.178802	4.71659e-06	0.322418	66156.1	-0.554566	2.28486e-10	0.634928	1.87359e-09	0.8036	TRUE	FALSE	Bacteria	Pseudomonadota	Gammaproteobacteria_2	Enterobacterales_2	Enterobacteriaceae_2	Pluralibacter_2	0	70	0	0	0	402	0	0	0	0	0	0	150	58	0	0
72	ASV208	-0.227504	0.149597	4.71659e-06	0.298778	-48234.8	0.500698	1.10843e-18	0.64288	4.54458e-17	0.8036	TRUE	FALSE	Bacteria	Campylobacterota	Campylobacteria	Campylobacterales	Sulfurimonadaceae	Sulfuricurvum	0	0	0	116	0	156	0	994	0	238	0	284	170	0	0	0
82	ASV2346	-0.384754	-0.156927	0.1257	0.313757	-3.06088	-0.500156	0.0280738	0.638197	0.0704616	0.8036	FALSE	FALSE	Bacteria	Bacteroidota	Bacteroidia	Flavobacteriales	Weeksellaceae	Cloacibacterium	0	0	0	41	186	0	529	0	0	53	0	402	0	0	101	35
102	ASV304	-0.420896	0.277998	0.41421	0.57921	-1.01614	0.47996	0.329612	0.639886	0.479223	0.8036	FALSE	FALSE	Bacteria	Pseudomonadota	Alphaproteobacteria_2	Rickettsiales_2	Mitochondria_2	Incertae Sedis_823	26	0	1868	602	68	274	1476	80	1302	0	140	2168	139	138	2942	594
86	ASV2591	-0.0723757	0.174866	0.029106	0.370027	-2.48663	0.472576	0.0473781	0.653215	0.104436	0.81157	FALSE	FALSE	Bacteria	Actinomycetota	Actinobacteria_2	Micrococcales_2	Dermabacteraceae_2	Brachybacterium_2	0	313	0	126	0	40	0	188	0	0	52	0	73	18	0	54
160	ASV579	0.262315	-0.49807	0.258491	1.10338	1.0148	-0.451405	0.336706	0.662378	0.483292	0.817997	FALSE	FALSE	Bacteria	Actinomycetota	Coriobacteriia_2	Coriobacteriales_2	Atopobiaceae_2	Atopobium_2	0	6392	0	7132	0	4089	1404	2	0	4627	5613	688	4803	5517	0	6947
196	ASV8905	-0.240629	-0.134235	0.138277	0.282214	-1.7402	-0.475651	0.1802	0.666812	0.297911	0.818542	FALSE	FALSE	Bacteria	Bacillota	Clostridia	Lachnospirales	Lachnospiraceae	Lachnoanaerobaculum	0	0	0	0	0	49	212	0	0	0	111	0	87	0	64	0
9	ASV1105	-0.299112	0.215089	0.256758	0.511074	-1.16496	0.420856	0.277594	0.684938	0.423475	0.830842	FALSE	FALSE	Bacteria	Bacillota	Bacilli	Lactobacillales	Enterococcaceae	Enterococcus	0	112	0	174	1906	38	0	332	0	56	0	4338	30	184	0	140
19	ASV1272	-0.185889	0.118367	0.0783386	0.261465	-2.37289	0.452708	0.0982465	0.681494	0.192671	0.830842	FALSE	FALSE	Bacteria	Pseudomonadota	Gammaproteobacteria_2	Burkholderiales_2	Alcaligenaceae_2	Alcaligenes_2	0	0	0	0	0	0	0	116	0	26	46	0	54	0	58	0
50	ASV169	-0.0888313	0.177977	0.315774	0.463386	-0.281313	0.38408	0.784205	0.70896	0.882153	0.835269	FALSE	FALSE	Bacteria	Pseudomonadota	Gammaproteobacteria_2	Burkholderiales_2	Neisseriaceae_2	Neisseria_2	34	298	0	240	0	76	0	0	3266	236	280	202	227	400	69	566
89	ASV2678	0.145804	0.130289	0.170447	0.310554	0.85542	0.419538	0.455199	0.703055	0.598178	0.835269	FALSE	FALSE	Bacteria	Actinomycetota	Acidimicrobiia_2	Microtrichales_2	Microtrichaceae_2	IMCC26207_2	34	0	0	0	76	78	0	0	0	0	0	0	44	0	0	40
94	ASV2869	-0.623696	0.139117	0.169178	0.344738	-3.68662	0.403543	0.00779129	0.698591	0.023839	0.835269	TRUE	FALSE	Bacteria	Pseudomonadota	Gammaproteobacteria_2	Enterobacterales_2	Succinivibrionaceae_2	Ruminobacter_2	0	0	0	28	318	92	402	202	252	0	22	416	0	0	258	0
108	ASV3244	-0.0278025	0.235783	0.145706	0.6011	-0.190813	0.392252	0.852907	0.703999	0.930032	0.835269	FALSE	FALSE	Bacteria	Actinomycetota	Actinobacteria_2	Actinomycetales_2	Actinomycetaceae_2	Schaalia	14	497	0	447	0	444	0	22	0	732	273	72	226	446	0	168
130	ASV4248	0.0833944	0.108418	0.0129323	0.273809	6.44856	0.395963	0.000658585	0.705829	0.00275531	0.835269	TRUE	FALSE	Bacteria	Bacillota	Clostridia	Peptostreptococcales-Tissierellales	Anaerovoracaceae	S5-A14a	0	396	0	195	0	384	0	0	0	305	343	0	401	604	0	722
53	ASV17712	0.224947	0.127855	0.183476	0.321474	1.22603	0.397715	0.307649	0.71745	0.453727	0.840441	FALSE	FALSE	Bacteria	Bacillota	Bacilli	Lactobacillales	Aerococcaceae	Aerococcus	21	90	0	0	0	34	0	0	0	0	0	0	16	0	252	0
54	ASV178	-0.277288	0.240014	0.312383	0.701578	-0.887655	0.342107	0.397827	0.740124	0.53965	0.862076	FALSE	FALSE	Bacteria	Campylobacterota	Campylobacteria	Campylobacterales	Campylobacteraceae	Campylobacter	0	7225	0	7122	1206	7947	0	138	0	6249	7285	2872	7439	6708	0	9702
55	ASV17851	0.107136	0.122604	0.153238	0.358877	0.699147	0.341631	0.52298	0.749822	0.670068	0.868437	FALSE	FALSE	Bacteria	Actinomycetota	Actinobacteria_2	Actinomycetales_2	Actinomycetaceae_2	Varibaculum_2	0	0	0	0	0	27	0	0	0	239	39	0	223	106	0	131
135	ASV4317	-0.133477	0.0931657	4.71659e-06	0.273539	-28299.4	0.340593	9.73056e-14	0.755866	1.6623e-12	0.870519	TRUE	FALSE	Bacteria	Actinomycetota	Actinobacteria_2	Propionibacteriales_2	Propionibacteriaceae_2	Tessaracoccus_2	0	0	0	64	0	30	0	0	0	0	0	236	62	0	0	122
30	ASV13948	-0.0284105	0.128164	0.263845	0.408308	-0.107679	0.313889	0.917761	0.764232	0.986699	0.875238	FALSE	FALSE	Bacteria	Pseudomonadota	Gammaproteobacteria_2	Enterobacterales_2	Vibrionaceae_2	Photobacterium_2	0	226	0	84	0	32	0	0	0	86	22	0	42	50	942	0
116	ASV3598	0.114983	0.101401	0.00454917	0.340183	25.2756	0.298078	1.80943e-06	0.777633	1.15916e-05	0.885637	TRUE	FALSE	Bacteria	Actinomycetota	Coriobacteriia_2	Coriobacteriales_2	Eggerthellaceae_2	Slackia_2	0	75	0	0	0	554	0	0	0	310	320	0	307	302	0	897
91	ASV2750	0.215694	-0.067981	0.00671729	0.242097	32.1102	-0.2808	6.06496e-08	0.788295	4.14439e-07	0.891188	TRUE	FALSE	Bacteria	Actinomycetota	Actinobacteria_2	Micrococcales_2	Dermabacteraceae_2	Dermabacter_2	0	2526	0	1972	0	1902	0	0	0	1230	1828	0	1992	1810	0	1204
142	ASV4844	0.228727	-0.0775835	0.0266668	0.274123	8.57719	-0.283025	0.00101486	0.791201	0.00407934	0.891188	TRUE	FALSE	Bacteria	Spirochaetota	Spirochaetia	Spirochaetales	Spirochaetaceae	Treponema	0	86	0	0	0	0	0	0	0	250	166	0	124	84	0	134
141	ASV484	0.212229	-0.0633608	0.00975739	0.2461	21.7506	-0.257459	6.16755e-07	0.805427	4.07854e-06	0.902254	TRUE	FALSE	Bacteria	Actinomycetota	Coriobacteriia_2	Coriobacteriales_2	Atopobiaceae_2	Fannyhessea	0	13090	0	11302	0	7884	0	0	0	7706	9480	0	10692	11350	0	5520
76	ASV215	-0.195585	0.119475	0.342596	0.564473	-0.57089	0.211658	0.57955	0.836244	0.711424	0.916738	FALSE	FALSE	Bacteria	Pseudomonadota	Gammaproteobacteria_2	Pseudomonadales_2	Moraxellaceae_2	Enhydrobacter_2	4	269	442	0	406	220	0	474	688	184	79	0	348	10	1350	274
90	ASV268	0.263877	-0.0677982	0.10705	0.301121	2.46499	-0.225153	0.0431488	0.828292	0.0980239	0.916738	FALSE	FALSE	Bacteria	Pseudomonadota	Gammaproteobacteria_2	Gammaproteobacteria Incertae Sedis_2	Unknown Family_7	Acidibacter_2	16	206	0	171	0	100	0	0	0	162	130	138	232	74	0	0
125	ASV402	0.2037	-0.0519897	0.00275007	0.230044	74.0709	-0.225999	4.07543e-10	0.828704	3.09431e-09	0.916738	TRUE	FALSE	Bacteria	Bacteroidota	Bacteroidia	Bacteroidales	Prevotellaceae	Hoylesella	0	14862	0	19525	0	14681	0	0	0	10619	15184	0	15820	14041	0	12633
127	ASV409	-0.39047	0.10029	0.237345	0.462768	-1.64516	0.216716	0.128183	0.832396	0.232618	0.916738	FALSE	FALSE	Bacteria	Pseudomonadota	Gammaproteobacteria_2	Burkholderiales_2	Comamonadaceae_2	Roseateles_2	0	0	472	95	0	74	1078	386	304	21	32	74	36	140	234	440
178	ASV71	-0.291934	0.199045	0.916782	0.98369	-0.318434	0.202345	0.75563	0.843037	0.872879	0.919269	FALSE	FALSE	Bacteria	Bacillota	Bacilli	Lactobacillales	Streptococcaceae	Lactococcus	111	168	0	250	684	144	2	1121	29762	156	225	1116	262	0	5148	759
172	ASV683	-0.421209	0.125798	0.478494	0.644874	-0.88028	0.195074	0.39469	0.848351	0.53941	0.920169	FALSE	FALSE	Bacteria	Pseudomonadota	Alphaproteobacteria_2	Hyphomicrobiales	Beijerinckiaceae_2	Methylobacterium	0	95	1202	122	1496	31	1006	1362	318	109	64	1212	5	42	654	142
56	ASV1799	-0.349477	0.0506997	0.203558	0.373901	-1.71684	0.135596	0.13682	0.896575	0.243897	0.967357	FALSE	FALSE	Bacteria	Pseudomonadota	Gammaproteobacteria_2	Burkholderiales_2	Burkholderiaceae_2	Burkholderia-Caballeronia-Paraburkholderia_2	117	0	0	0	628	278	606	942	1264	0	0	0	0	62	148	0
1	ASV100	0.0663325	-0.0108607	0.155793	0.327911	0.425774	-0.0331207	0.687978	0.97486	0.824769	1	FALSE	FALSE	Bacteria	Bacillota	Clostridia	Oscillospirales	Ruminococcaceae	[Eubacterium] siraeum group	167	0	0	413	0	135	1487	0	0	247	129	2112	0	0	0	0
29	ASV1370	NA	NA	NA	NA	NA	NA	1	1	1	1	FALSE	FALSE	Bacteria	Pseudomonadota	Gammaproteobacteria_2	Burkholderiales_2	Burkholderiaceae_2	Polynucleobacter_2	0	0	0	0	0	52	0	248	0	0	0	846	0	0	0	42
47	ASV1567	NA	NA	NA	NA	NA	NA	1	1	1	1	FALSE	FALSE	Bacteria	Bacteroidota	Bacteroidia	Bacteroidales	Prevotellaceae	Alloprevotella	42	0	0	0	496	0	24	0	340	0	0	0	0	0	0	0
63	ASV18905	NA	NA	NA	NA	NA	NA	1	1	1	1	FALSE	FALSE	Bacteria	Actinomycetota	Actinobacteria_2	Micrococcales_2	Dermabacteraceae_2	Helcobacillus_2	0	0	0	59	0	184	0	0	0	44	0	0	0	0	0	108
66	ASV1930	0.0598746	0.0380538	0.288125	0.451922	0.207808	0.0842043	0.841295	0.935252	0.922276	1	FALSE	FALSE	Bacteria	Actinomycetota	Actinobacteria_2	Frankiales_2	Sporichthyaceae_2	hgcI clade_2	31	169	0	115	0	0	1966	340	0	0	40	0	32	20	0	187
70	ASV201	NA	NA	NA	NA	NA	NA	1	1	1	1	FALSE	FALSE	Bacteria	Pseudomonadota	Gammaproteobacteria_2	Burkholderiales_2	Burkholderiaceae_2	Lautropia_2	0	78	0	23	0	0	0	374	0	0	0	852	0	0	0	0
96	ASV2914	0.0347645	-0.00376017	0.0949017	0.30001	0.366321	-0.0125335	0.726696	0.990406	0.851272	1	FALSE	FALSE	Bacteria	Pseudomonadota	Gammaproteobacteria_2	Burkholderiales_2	Hydrogenophilaceae_2	Hydrogenophilus_2	0	245	0	204	0	0	0	0	0	69	197	140	68	96	0	116
99	ASV3	-0.24545	0.0262022	0.795372	0.861768	-0.308597	0.0304052	0.762172	0.976173	0.872879	1	FALSE	FALSE	Bacteria	Bacillota	Bacilli	Lactobacillales	Lactobacillaceae	Lactobacillus	2213	827	3780	855	12188	1119	14029	3064	108	309	132	4581	46	783	29394	543
110	ASV33077	NA	NA	NA	NA	NA	NA	1	1	1	1	FALSE	FALSE	Bacteria	Pseudomonadota	Gammaproteobacteria_2	Enterobacterales_2	Morganellaceae_2	Morganella_2	0	93	0	0	0	0	0	0	0	30	0	0	0	83	0	28
129	ASV4208	NA	NA	NA	NA	NA	NA	1	1	1	1	FALSE	FALSE	Bacteria	Actinomycetota	Actinobacteria_2	Micrococcales_2	Microbacteriaceae_2	Rathayibacter_2	0	0	0	0	0	0	0	24	0	17	0	0	0	68	0	66
144	ASV5058	NA	NA	NA	NA	NA	NA	1	1	1	1	FALSE	FALSE	Bacteria	Bacillota	Clostridia	Oscillospirales	Oscillospiraceae	Fastidiosipila	0	26	0	124	0	42	0	0	0	0	0	0	0	40	0	0
149	ASV525	NA	NA	NA	NA	NA	NA	1	1	1	1	FALSE	FALSE	Bacteria	Chloroflexota	Anaerolineae_2	Aggregatilineales	A4b_2	Incertae Sedis_415	0	170	0	438	0	0	0	0	0	0	0	1526	0	190	0	0
152	ASV536	NA	NA	NA	NA	NA	NA	1	1	1	1	FALSE	FALSE	Bacteria	Bacillota	Clostridia	Christensenellales	Christensenellaceae	Christensenellaceae R-7 group	469	0	0	0	0	0	7259	0	0	0	54	0	0	0	636	0
154	ASV557	NA	NA	NA	NA	NA	NA	1	1	1	1	FALSE	FALSE	Bacteria	Bdellovibrionota	Oligoflexia	Oligoflexales	Oligoflexaceae	Oligoflexus	0	42	0	0	0	70	0	1014	0	0	0	1686	0	0	0	114
170	ASV6743	NA	NA	NA	NA	NA	NA	1	1	1	1	FALSE	FALSE	Bacteria	Bacillota	Bacilli	Bacillales	Bacillaceae	Geobacillus	0	34	0	35	0	26	0	992	0	0	0	0	0	138	0	0

## Sheet: differential_ancom_deseq2_Place
	taxon	lfc_(Intercept)	lfc_TypeK	se_(Intercept)	se_TypeK	W_(Intercept)	W_TypeK	p_(Intercept)	p_TypeK	q_(Intercept)	q_TypeK	diff_(Intercept)	diff_TypeK	domain	phylum	class	order	family	genus	1_B_lozysko_noworodek_1.IonXpress_019.bam.fastq	1_K_lozysko_noworodek_1.IonXpress_048.bam.fastq	2_B_lozysko_noworodek_1.IonXpress_076.bam.fastq	2_K_lozysko_noworodek_1.IonXpress_049.bam.fastq	3_B_lozysko_noworodek_1.IonXpress_058.bam.fastq	3_K_lozysko_noworodek_1.IonXpress_050.bam.fastq	4_B_lozysko_noworodek_1.IonXpress_030.bam.fastq	4_K_lozysko_noworodek_1.IonXpress_051.bam.fastq	5_B_lozysko_noworodek_1.IonXpress_031.bam.fastq	5_K_lozysko_noworodek_1.IonXpress_052.bam.fastq	6_B_lozysko_noworodek_1.IonXpress_045.bam.fastq	6_K_lozysko_noworodek_1.IonXpress_027.bam.fastq	7_B_lozysko_noworodek_1.IonXpress_046.bam.fastq	7_K_lozysko_noworodek_1.IonXpress_028.bam.fastq	8_B_lozysko_noworodek_1.IonXpress_047.bam.fastq	8_K_lozysko_noworodek_1.IonXpress_029.bam.fastq
127	ASV365	1.66271	-2.51563	0.362775	0.516216	4.5833	-4.87321	0.000786087	0.000492183	0.00421803	0.10828	TRUE	FALSE	Bacteria	Deinococcota	Deinococci	Deinococcales	Deinococcaceae	Deinococcus	0	320	0	320	29256	170	4480	244	488	272	27660	272	0	1925	10216	275
124	ASV3557	0.72309	-2.15368	0.100032	0.300394	7.22862	-7.1695	0.00194293	0.00200386	0.00818754	0.144908	TRUE	FALSE	Bacteria	Actinomycetota	Actinobacteria_2	Mycobacteriales	Nocardiaceae_2	Rhodococcus_2	496	0	500	52	0	0	0	0	0	24	1384	0	878	0	0	0
16	ASV1148	1.2859	-1.72138	0.141861	0.380769	9.06446	-4.5208	0.000101119	0.00401416	0.000617946	0.144908	TRUE	FALSE	Bacteria	Bacillota	Bacilli	Lactobacillales	Listeriaceae	Brochothrix	894	262	1838	250	0	28	0	92	0	78	0	0	498	0	0	0
165	ASV536	1.46668	-1.32818	6.46696e-06	0.298116	226795	-4.45524	4.96018e-31	0.00430489	1.09124e-28	0.144908	TRUE	FALSE	Bacteria	Bacillota	Clostridia	Christensenellales	Christensenellaceae	Christensenellaceae R-7 group	0	449	0	126	0	142	0	546	1516	402	0	0	0	479	0	427
216	ASV93	-0.595829	1.34901	0.271971	0.399987	-2.19078	3.37264	0.0458862	0.0045541	0.123109	0.144908	FALSE	FALSE	Bacteria	Bacillota	Bacilli	Staphylococcales	Staphylococcaceae	Staphylococcus	1305	2383	784	2606	1747	2600	2770	3806	1196	3295	3692	5693	351	3629	1128	2137
137	ASV4071	-1.14398	1.70836	6.46696e-06	0.31058	-176896	5.50055	6.12742e-21	0.00532622	2.24672e-19	0.144908	TRUE	FALSE	Bacteria	Pseudomonadota	Gammaproteobacteria_2	Burkholderiales_2	Comamonadaceae_2	Inhella_2	0	511	0	100	0	192	72	0	0	0	0	0	0	862	0	290
57	ASV172	-0.747703	1.62244	0.394326	0.495281	-1.89615	3.2758	0.080385	0.00602169	0.184935	0.144908	FALSE	FALSE	Bacteria	Actinomycetota	Actinobacteria_2	Actinomycetales_2	Actinomycetaceae_2	Actinomyces_2	633	7120	0	6426	182	5307	8344	8444	4716	4247	2771	4626	1904	7326	2600	5179
21	ASV12206	2.05626	-2.18673	6.46696e-06	0.432538	317964	-5.05557	5.87003e-22	0.00720285	2.58281e-20	0.144908	TRUE	FALSE	Bacteria	Actinomycetota	Actinobacteria_2	Micrococcales_2	Microbacteriaceae_2	Leifsonia_2	0	14	0	6	0	0	0	0	0	12	0	192	354	0	0	16
121	ASV346	-0.525621	1.13544	0.186442	0.35328	-2.81922	3.214	0.0154824	0.00743683	0.0500901	0.144908	FALSE	FALSE	Bacteria	Bacteroidota	Bacteroidia	Bacteroidales	Prevotellaceae	Segatella	458	1406	222	468	0	1740	630	1622	602	1010	958	692	0	1202	604	910
210	ASV861	-1.69874	2.60522	0.666837	0.760692	-2.54746	3.42481	0.0313248	0.00757014	0.088352	0.144908	FALSE	FALSE	Bacteria	Bacillota	Clostridia	Peptostreptococcales-Tissierellales	Family XI	Helcococcus	0	1924	0	952	0	564	0	1336	534	958	0	1488	2	1744	1720	444
194	ASV71	-0.846296	1.84995	0.49877	0.600451	-1.69677	3.08093	0.111852	0.0081347	0.238906	0.144908	FALSE	FALSE	Bacteria	Bacillota	Bacilli	Lactobacillales	Streptococcaceae	Lactococcus	928	1894	102	3022	140	3177	3032	3665	2644	2028	4922	5050	871	3714	338	3450
138	ASV409	-0.747342	1.64509	0.433904	0.535033	-1.72237	3.07475	0.110652	0.0096315	0.238661	0.144908	FALSE	FALSE	Bacteria	Pseudomonadota	Gammaproteobacteria_2	Burkholderiales_2	Comamonadaceae_2	Roseateles_2	170	2126	0	1100	1040	1196	694	1836	1868	968	0	888	68	1324	64	832
176	ASV613	-0.567297	1.35665	0.221833	0.414519	-2.55732	3.27283	0.0308223	0.00963897	0.0880636	0.144908	FALSE	FALSE	Bacteria	Pseudomonadota	Alphaproteobacteria_2	Hyphomicrobiales	Rhizobiaceae_2	Aureimonas_2	76	0	0	340	488	2344	306	2702	1482	826	0	970	0	1976	0	714
24	ASV1260	-0.585763	1.34217	0.274153	0.44118	-2.13663	3.04222	0.0539143	0.0102316	0.139543	0.144908	FALSE	FALSE	Bacteria	Bdellovibrionota	Bdellovibrionia	Bdellovibrionales	Pseudobdellovibrionaceae	Incertae Sedis_374	110	552	328	1850	554	1840	1716	2156	1570	1340	0	2238	0	1754	566	1558
51	ASV1539	-0.612349	1.16027	0.140105	0.359678	-4.37066	3.22585	0.00179536	0.0103915	0.00789959	0.144908	TRUE	FALSE	Bacteria	Bacillota	Bacilli	Staphylococcales	Staphylococcaceae	Auricoccus-Abyssicoccus	0	774	0	972	0	1004	158	1778	680	316	0	520	0	512	288	680
38	ASV1423	-0.426363	0.94283	0.145161	0.316445	-2.93718	2.97945	0.011553	0.0106516	0.03851	0.144908	TRUE	FALSE	Bacteria	Bacteroidota	Bacteroidia	Flavobacteriales	Weeksellaceae	Chryseobacterium	272	1498	1096	1354	1132	720	766	1822	0	1154	678	600	619	1134	1116	1256
125	ASV36	-0.577634	1.25569	0.270535	0.42516	-2.13515	2.95345	0.0523554	0.0111975	0.137121	0.144908	FALSE	FALSE	Bacteria	Actinomycetota	Actinobacteria_2	Micrococcales_2	Micrococcaceae_2	Rothia_2	480	2020	378	2296	0	2943	3265	4817	1626	4544	3619	8270	3003	3717	2455	2081
183	ASV675	-0.522761	0.985682	0.11127	0.328075	-4.69813	3.00444	0.000843954	0.0132427	0.00442071	0.156744	TRUE	FALSE	Bacteria	Bacteroidota	Bacteroidia	Bacteroidales	Barnesiellaceae	Coprobacter	0	2618	0	432	0	794	392	1600	210	450	974	532	0	1128	968	486
152	ASV4648	0.791727	-1.2881	0.144732	0.345111	5.47031	-3.73243	0.00278032	0.013537	0.0110307	0.156744	TRUE	FALSE	Bacteria	Actinomycetota	Thermoleophilia_2	Gaiellales_2	Incertae Sedis_101	Incertae Sedis_176	0	0	3392	0	1294	0	388	178	0	74	0	298	0	524	0	0
39	ASV1438	-0.806884	1.5825	6.46696e-06	0.309631	-124770	5.11092	1.13537e-15	0.0144923	1.78415e-14	0.159416	TRUE	FALSE	Bacteria	Bacillota	Clostridia	Oscillospirales	Ruminococcaceae	Faecalibacterium	22	0	0	92	0	74	0	0	0	0	0	0	0	474	0	90
214	ASV90	-0.704032	1.44766	0.401712	0.515263	-1.75258	2.80955	0.105161	0.0157624	0.231354	0.16513	FALSE	FALSE	Bacteria	Thermodesulfobacteriota	Desulfovibrionia_2	Desulfovibrionales_2	Desulfovibrionaceae_2	Bilophila_2	652	3734	2584	2590	0	4947	7093	6245	2140	6307	255	3793	0	5679	2776	3217
113	ASV311	-0.855393	1.54392	0.438871	0.543755	-1.94908	2.83938	0.0798703	0.0175672	0.184935	0.175672	FALSE	FALSE	Bacteria	Actinomycetota	Acidimicrobiia_2	Microtrichales_2	Iamiaceae_2	Aquihabitans	0	3702	2428	2162	34	2004	2282	2676	1212	1372	0	2230	0	1572	0	1776
122	ASV3523	-0.710289	2.02798	0.0908053	0.294177	-7.82211	6.89373	0.0159537	0.0204005	0.0501402	0.195135	FALSE	FALSE	Bacteria	Bacillota	Clostridia	Oscillospirales	Oscillospiraceae	Intestinimonas	64	0	0	0	0	0	0	400	38	0	0	0	0	0	0	448
26	ASV12736	-1.19293	1.92623	6.46696e-06	0.291235	-184466	6.61401	2.93879e-11	0.0221046	3.59185e-10	0.196064	TRUE	FALSE	Bacteria	Actinomycetota	Acidimicrobiia_2	Acidimicrobiales_2	Acidimicrobiaceae_2	Acidiferrimicrobium	0	0	0	0	44	88	0	222	0	0	0	0	0	0	0	316
9	ASV1085	-0.245073	0.804112	0.0827462	0.296033	-2.96175	2.71629	0.0159142	0.0237515	0.0501402	0.196064	FALSE	FALSE	Bacteria	Pseudomonadota	Alphaproteobacteria_2	Hyphomicrobiales	Hyphomicrobiaceae_2	Hyphomicrobium_2	102	416	0	426	0	418	378	508	390	676	0	0	0	1094	446	446
116	ASV32	-0.536465	1.23029	0.397108	0.497837	-1.35093	2.47127	0.198149	0.0269186	0.36397	0.196064	FALSE	FALSE	Bacteria	Bacillota	Bacilli	Lactobacillales	Streptococcaceae	Streptococcus	4438	12655	1772	11536	3176	7595	18677	16183	10642	14882	46122	17745	1300	13767	6667	12153
44	ASV15137	0.917827	-1.18103	0.0894312	0.293068	10.2629	-4.02989	0.00197245	0.0274675	0.00818754	0.196064	TRUE	FALSE	Bacteria	Actinomycetota	Actinobacteria_2	Mycobacteriales	Tsukamurellaceae_2	Tsukamurella_2	0	0	0	0	966	82	0	0	278	0	0	0	0	200	0	84
30	ASV13	-0.480913	1.11918	0.339483	0.455296	-1.4166	2.45814	0.178465	0.0276078	0.338467	0.196064	FALSE	FALSE	Bacteria	Cyanobacteriota	Cyanobacteriia_2	Chloroplast_2	Incertae Sedis_227	Incertae Sedis_497	8383	20944	14486	27478	18261	21282	39602	29044	32912	33201	13886	29216	2593	52427	22268	21041
42	ASV1501	0.478993	-1.77933	0.120706	0.305557	3.96825	-5.82324	0.0580312	0.0282462	0.145078	0.196064	FALSE	FALSE	Bacteria	Bacteroidota	Bacteroidia	Sphingobacteriales	Sphingobacteriaceae	Sphingobacterium	174	0	0	0	906	0	0	0	0	36	536	0	0	0	0	0
109	ASV3043	0.817351	-1.1859	0.0497068	0.388348	16.4434	-3.0537	1.51804e-05	0.0283046	0.000115161	0.196064	TRUE	FALSE	Bacteria	Actinomycetota	Thermoleophilia_2	Gaiellales_2	Gaiellaceae_2	Gaiella_2	0	1506	2698	0	0	312	0	0	966	58	0	0	0	0	1124	136
131	ASV3907	1.18733	-1.74593	0.0435227	0.300556	27.2807	-5.80902	0.00134095	0.0283788	0.0062768	0.196064	TRUE	FALSE	Bacteria	Myxococcota	Polyangiia	Nannocystales_2	Nannocystaceae_2	Nannocystis_2	98	0	0	0	336	12	0	64	0	0	0	0	0	0	0	0
163	ASV5291	1.6311	-1.79402	6.46696e-06	0.30977	252220	-5.79147	1.57196e-11	0.0285438	2.16144e-10	0.196064	TRUE	FALSE	Bacteria	Actinomycetota	Coriobacteriia_2	Coriobacteriales_2	Atopobiaceae_2	Lancefieldella	0	0	0	0	668	86	0	0	0	24	0	0	0	130	0	0
5	ASV1042	0.680433	-1.33044	0.352664	0.538876	1.92941	-2.46892	0.0798669	0.0311812	0.184935	0.196064	FALSE	FALSE	Bacteria	Pseudomonadota	Gammaproteobacteria_2	Pseudomonadales_2	Halomonadaceae_2	Halomonas_2	196	231	1834	0	3602	184	86	0	494	25	750	285	0	43	1384	162
155	ASV4783	-1.02101	1.59158	6.46696e-06	0.292374	-157882	5.44365	4.01178e-11	0.0321283	4.20281e-10	0.196064	TRUE	FALSE	Bacteria	Bacteroidota	Bacteroidia	Sphingobacteriales	Lentimicrobiaceae	Lentimicrobium	0	0	0	0	0	0	120	0	0	0	0	876	0	386	0	366
90	ASV2498	-0.722342	1.15376	6.46696e-06	0.393489	-111697	2.93214	1.09167e-24	0.032552	1.20083e-22	0.196064	TRUE	FALSE	Bacteria	Pseudomonadota	Gammaproteobacteria_2	Burkholderiales_2	Rhodocyclaceae_2	Candidatus Accumulibacter_2	0	0	234	476	0	114	0	358	0	1208	0	0	0	200	0	160
31	ASV131	-0.249181	0.660909	0.0384661	0.262907	-6.47793	2.51385	0.000114352	0.0331011	0.000679933	0.196064	TRUE	FALSE	Bacteria	Bacillota	Bacilli	Bacillales	Sporolactobacillaceae	Incertae Sedis_196	0	9672	0	6380	0	5442	5072	8784	4268	4754	0	4540	0	6792	4134	5554
96	ASV2678	0.982684	-1.31033	0.0542813	0.350046	18.1036	-3.74331	0.000367645	0.0332687	0.0020739	0.196064	TRUE	FALSE	Bacteria	Actinomycetota	Acidimicrobiia_2	Microtrichales_2	Microtrichaceae_2	IMCC26207_2	0	0	0	0	1172	38	0	170	502	0	0	500	0	0	0	0
190	ASV7077	0.985875	-1.59937	0.0543393	0.505635	18.143	-3.16309	5.42718e-05	0.0340828	0.000361812	0.196064	TRUE	FALSE	Bacteria	Actinomycetota	Actinobacteria_2	Frankiales_2	Geodermatophilaceae_2	Modestobacter_2	84	2	0	54	0	0	128	0	0	0	0	0	0	74	102	0
100	ASV284	1.05711	-2.52901	0.37541	0.699233	2.81589	-3.61684	0.0669653	0.0363282	0.163693	0.196064	FALSE	FALSE	Bacteria	Actinomycetota	Actinobacteria_2	Micrococcales_2	Dermacoccaceae_2	Kytococcus_2	0	0	0	0	0	0	2026	0	2188	0	0	0	126948	40	0	6336
189	ASV70	-0.682294	1.52194	0.578419	0.667664	-1.17958	2.2795	0.257823	0.0388287	0.432985	0.196064	FALSE	FALSE	Bacteria	Pseudomonadota	Gammaproteobacteria_2	Enterobacterales_2	Alteromonadaceae_2	Rheinheimera_2	1254	6651	2350	6264	7656	8872	11628	12216	7074	7832	3116	8446	78	8356	8978	6684
50	ASV1528	-1.01129	1.6139	6.46696e-06	0.458134	-156378	3.52276	5.76692e-16	0.0388402	1.17554e-14	0.196064	TRUE	FALSE	Bacteria	Pseudomonadota	Gammaproteobacteria_2	Enterobacterales_2	Pasteurellaceae_2	Haemophilus_2	0	0	0	0	0	8	0	0	24	0	0	228	0	130	0	384
93	ASV263	-0.29742	0.841623	0.134772	0.354953	-2.20684	2.37108	0.0518377	0.0392049	0.137121	0.196064	FALSE	FALSE	Bacteria	Cyanobacteriota	Vampirivibrionia_2	Gastranaerophilales_2	Gastranaerophilaceae	Zag_111	358	3282	0	4252	0	2532	2350	2584	1848	4368	0	2814	0	1308	2774	2790
7	ASV10676	0.868418	-1.11251	0.0995853	0.317864	8.72035	-3.49996	0.00317455	0.0394821	0.0122527	0.196064	TRUE	FALSE	Bacteria	Bacillota	Bacilli	Bacillales	Bacillaceae	Litchfieldia	0	0	0	0	0	0	0	74	364	22	0	0	0	0	156	94
130	ASV385	-0.598589	1.35453	0.504092	0.597044	-1.18746	2.26873	0.254804	0.0396275	0.432985	0.196064	FALSE	FALSE	Bacteria	Actinomycetota	Actinobacteria_2	Propionibacteriales_2	Nocardioidaceae_2	Nocardioides_2	442	3168	4894	1194	360	1986	2218	3038	1298	1584	70	1378	644	3392	2156	1392
179	ASV6271	1.0468	-1.34948	6.46696e-06	0.279741	161868	-4.82404	3.81659e-11	0.040386	4.19825e-10	0.196064	TRUE	FALSE	Bacteria	Myxococcota	Polyangiia	Polyangiales_2	Polyangiaceae_2	Pajaroellobacter_2	0	0	946	0	0	0	0	0	0	0	0	168	0	118	0	86
205	ASV75	-0.455375	1.05417	0.338587	0.467292	-1.34492	2.2559	0.201644	0.0419476	0.365876	0.196064	FALSE	FALSE	Bacteria	Pseudomonadota	Gammaproteobacteria_2	Pseudomonadales_2	Moraxellaceae_2	Acinetobacter_2	3674	9191	12987	9904	3152	5322	7834	10875	4286	10167	878	5034	0	4777	4256	7186
171	ASV5733	-0.0231034	-1.30731	0.0439374	0.277174	-0.525825	-4.71655	0.651496	0.0421317	0.796381	0.196064	FALSE	FALSE	Bacteria	Actinomycetota	Actinobacteria_2	Frankiales_2	Nakamurellaceae_2	Nakamurella_2	0	0	0	0	0	0	0	0	0	0	322	0	242	34	124	0
12	ASV1091	1.27247	-1.54599	6.46696e-06	0.330452	196764	-4.67843	2.5829e-11	0.0427776	3.34258e-10	0.196064	TRUE	FALSE	Bacteria	Pseudomonadota	Gammaproteobacteria_2	Burkholderiales_2	Sutterellaceae_2	Sutterella_2	0	196	0	0	1208	0	0	0	0	354	0	0	0	96	0	0
19	ASV1211	-0.455512	1.03493	6.46696e-06	0.31363	-70436.9	3.29984	6.3106e-15	0.045739	9.25555e-14	0.205359	TRUE	FALSE	Bacteria	Bacteroidota	Bacteroidia	Bacteroidales	Prevotellaceae	Leyella	0	0	0	374	0	80	0	234	88	0	0	0	0	0	0	146
82	ASV2300	-0.201119	0.828267	0.0621078	0.316547	-3.23823	2.61657	0.0229945	0.047293	0.0692985	0.208089	FALSE	FALSE	Bacteria	Actinomycetota	Actinobacteria_2	Frankiales_2	Geodermatophilaceae_2	Klenkia_2	86	0	0	150	0	496	0	812	288	174	0	0	0	482	0	0
102	ASV2914	1.35317	-1.39099	6.46696e-06	0.435947	209244	-3.19073	2.40719e-16	0.0496834	5.88423e-15	0.214321	TRUE	FALSE	Bacteria	Pseudomonadota	Gammaproteobacteria_2	Burkholderiales_2	Hydrogenophilaceae_2	Hydrogenophilus_2	0	0	0	340	0	0	0	30	0	22	0	205	687	0	0	0
94	ASV2640	-0.377634	0.835038	6.46696e-06	0.305568	-58394.3	2.73274	5.16022e-19	0.0522949	1.62178e-17	0.221248	TRUE	FALSE	Bacteria	Bacillota	Bacilli	Thermoactinomycetales	Thermoactinomycetaceae	Melghirimyces	0	0	0	0	0	126	176	0	0	304	0	464	0	722	0	168
60	ASV178	-0.277538	0.8118	0.230321	0.372258	-1.20501	2.18074	0.255943	0.0541775	0.432985	0.221384	FALSE	FALSE	Bacteria	Campylobacterota	Campylobacteria	Campylobacterales	Campylobacteraceae	Campylobacter	190	2322	0	2578	0	3002	4046	3456	1858	1408	0	2986	0	3912	2544	2242
168	ASV562	1.51985	-1.91163	0.565044	0.713112	2.68979	-2.68068	0.0546701	0.0551893	0.139854	0.221384	FALSE	FALSE	Bacteria	Actinomycetota	Actinobacteria_2	Pseudonocardiales_2	Pseudonocardiaceae_2	Pseudonocardia_2	24	0	44070	0	0	58	0	226	0	0	0	504	0	0	0	26
203	ASV7414	-0.294578	0.821501	0.00269836	0.306764	-109.169	2.67796	4.2219e-08	0.055346	3.71527e-07	0.221384	TRUE	FALSE	Bacteria	Actinomycetota	Coriobacteriia_2	Coriobacteriales_2	Eggerthellaceae_2	Gordonibacter_2	0	0	0	0	0	160	110	434	100	0	0	216	0	0	0	76
187	ASV6939	0.778841	-0.844107	0.0746668	0.344195	10.4309	-2.45241	0.00013959	0.0577647	0.000808155	0.223577	TRUE	FALSE	Bacteria	Actinomycetota	Actinobacteria_2	Micrococcales_2	Cellulomonadaceae_2	Cellulomonas_2	0	438	0	0	280	38	0	122	0	54	0	226	0	0	682	0
195	ASV7114	0.512738	-1.02752	0.216871	0.393961	2.36426	-2.60818	0.0773031	0.0595337	0.184855	0.223577	FALSE	FALSE	Bacteria	Bacillota	Bacilli	Lactobacillales	Carnobacteriaceae	Atopostipes	130	0	0	0	0	0	28	0	206	0	0	0	0	102	206	14
45	ASV1517	0.552743	-2.02919	0.408393	0.520166	1.35346	-3.90104	0.308582	0.0598706	0.499177	0.223577	FALSE	FALSE	Bacteria	Bacillota	Bacilli	Lactobacillales	Carnobacteriaceae	Carnobacterium	0	0	0	0	0	0	122	0	124	0	0	0	10260	0	0	46
111	ASV3097	1.10437	-1.5759	0.202338	0.650804	5.45803	-2.42147	0.00280783	0.0600082	0.0110307	0.223577	TRUE	FALSE	Bacteria	Candidatus Kapabacteria	Kapabacteria_2	Kapabacteriales_2	Incertae Sedis_161	Incertae Sedis_397	100	0	0	0	0	0	206	2	0	214	0	0	2040	180	0	176
74	ASV2011	-0.446195	1.01677	0.204478	0.461104	-2.18212	2.20507	0.0654355	0.0632557	0.161751	0.223577	FALSE	FALSE	Bacteria	Bacteroidota	Bacteroidia	Bacteroidales	Paludibacteraceae	F0058	18	800	0	428	0	396	322	0	0	114	0	80	0	114	0	116
164	ASV5334	0.530714	-1.09671	0.306415	0.527428	1.73201	-2.07935	0.113945	0.0642682	0.241038	0.223577	FALSE	FALSE	Bacteria	Bacillota	Clostridia	Clostridiales	Clostridiaceae	Clostridium	0	132	1280	12	192	156	0	196	170	0	1672	0	58	24	524	62
114	ASV3148	0.587212	-0.700848	0.0727094	0.278308	8.07615	-2.51825	0.00127702	0.065479	0.00610749	0.223577	TRUE	FALSE	Bacteria	Bacteroidota	Bacteroidia	Chitinophagales	Saprospiraceae	Incertae Sedis_330	0	224	0	0	696	114	0	0	0	0	0	0	0	182	320	132
87	ASV2434	0.637696	-1.25067	0.430229	0.556496	1.48222	-2.2474	0.188795	0.0656752	0.351991	0.223577	FALSE	FALSE	Bacteria	Pseudomonadota	Alphaproteobacteria_2	Rhodobacterales_2	Paracoccaceae	Amaricoccus_2	212	376	8240	0	0	130	82	0	0	0	11952	444	0	102	0	0
47	ASV1524	0.802118	-1.0832	0.324905	0.526703	2.46878	-2.05657	0.0331741	0.0667698	0.0912289	0.223577	FALSE	FALSE	Bacteria	Actinomycetota	Actinobacteria_2	Micrococcales_2	Micrococcaceae_2	Kocuria_2	1704	0	0	180	1308	26	140	282	0	75	448	190	0	94	936	566
120	ASV3435	0.569273	-0.857816	0.0941937	0.345437	6.04364	-2.48328	0.00378071	0.0679721	0.0140976	0.223577	TRUE	FALSE	Bacteria	Pseudomonadota	Alphaproteobacteria_2	Acetobacterales_2	Acetobacteraceae_2	Roseomonas_2	416	0	448	0	438	0	0	0	0	216	0	210	0	58	0	0
103	ASV2919	-0.115136	0.658002	0.0294465	0.283721	-3.91001	2.31919	0.0112949	0.0681227	0.0382288	0.223577	TRUE	FALSE	Bacteria	Actinomycetota	Acidimicrobiia_2	Microtrichales_2	Iamiaceae_2	Iamia_2	0	0	0	230	0	212	156	192	204	330	0	0	0	0	0	228
199	ASV7230	-0.323315	0.83522	6.46696e-06	0.338047	-49994.9	2.47072	9.60392e-19	0.0688934	2.64108e-17	0.223577	TRUE	FALSE	Bacteria	Actinomycetota	Thermoleophilia_2	Solirubrobacterales_2	Solirubrobacteraceae_2	Baekduia	0	0	0	132	0	84	114	254	0	84	0	750	0	0	0	0
151	ASV462	0.277768	-0.768335	0.252493	0.377371	1.1001	-2.03602	0.297064	0.0691057	0.491384	0.223577	FALSE	FALSE	Bacteria	Bacillota	Bacilli	Bacillales	Bacillaceae	Halalkalibacter	0	0	5512	0	458	188	600	378	620	0	2354	204	2154	446	336	290
191	ASV7089	0.38901	-0.906482	0.213712	0.369546	1.82026	-2.45296	0.142834	0.0702212	0.283095	0.223894	FALSE	FALSE	Bacteria	Actinomycetota	Actinobacteria_2	Propionibacteriales_2	Propionibacteriaceae_2	Microlunatus_2	156	0	654	0	2122	156	0	0	0	0	0	90	280	0	0	0
142	ASV4249	0.246913	-0.729243	0.0360503	0.272167	6.84911	-2.67939	0.00637095	0.0750877	0.0232856	0.23599	TRUE	FALSE	Bacteria	Pseudomonadota	Gammaproteobacteria_2	Lysobacterales	Rhodanobacteraceae_2	Luteibacter_2	0	0	0	0	0	0	0	0	858	224	1858	0	908	0	0	238
126	ASV3633	0.951368	-0.735251	6.46696e-06	0.281531	147112	-2.61162	6.92667e-16	0.0795738	1.26989e-14	0.239473	TRUE	FALSE	Bacteria	Pseudomonadota	Gammaproteobacteria_2	Burkholderiales_2	Comamonadaceae_2	Variovorax_2	0	0	0	0	0	220	0	212	504	106	0	0	0	0	0	196
62	ASV18	-0.41478	0.998212	0.407952	0.524991	-1.01674	1.90139	0.327828	0.0796464	0.522625	0.239473	FALSE	FALSE	Bacteria	Bacteroidota	Bacteroidia	Bacteroidales	Prevotellaceae	Prevotella	144	10143	0	1428	372	2436	2130	5792	2906	2004	11774	2916	5691	6156	9424	5644
106	ASV3	-0.219609	0.596574	0.120916	0.315827	-1.81621	1.88893	0.0908074	0.0797957	0.203853	0.239473	FALSE	FALSE	Bacteria	Bacillota	Bacilli	Lactobacillales	Lactobacillaceae	Lactobacillus	1070	6426	2726	1996	3652	3220	3531	6688	3796	6521	9473	7092	6096	2992	4736	2565
15	ASV1128	-0.350724	0.849532	0.29291	0.445164	-1.19738	1.90836	0.254278	0.0805501	0.432985	0.239473	FALSE	FALSE	Bacteria	Bacillota	Negativicutes	Veillonellales-Selenomonadales	Veillonellaceae	Dialister	80	5203	0	1598	0	1904	1978	2416	1324	730	1484	834	3625	1956	1236	972
157	ASV4959	1.0049	-0.802162	6.46696e-06	0.313693	155389	-2.55715	5.87769e-16	0.0834209	1.17554e-14	0.241906	TRUE	FALSE	Bacteria	Pseudomonadota	Alphaproteobacteria_2	Hyphomicrobiales	Rhizobiaceae_2	Daeguia_2	0	0	0	0	0	62	0	244	392	236	0	0	0	0	0	76
167	ASV557	-0.331264	0.773774	0.20192	0.399299	-1.64057	1.93783	0.135306	0.0846034	0.273095	0.241906	FALSE	FALSE	Bacteria	Bdellovibrionota	Oligoflexia	Oligoflexales	Oligoflexaceae	Oligoflexus	0	1952	0	640	0	1466	868	2998	1414	652	0	914	0	636	208	466
76	ASV2046	1.12275	-0.937335	6.46696e-06	0.291595	173613	-3.21451	3.31769e-11	0.0846672	3.84154e-10	0.241906	TRUE	FALSE	Bacteria	Bacillota	Clostridia	Oscillospirales	Ruminococcaceae	CAG-352	0	0	0	278	0	110	918	0	0	0	0	0	0	0	0	342
46	ASV1519	0.672851	-0.721481	0.143046	0.323862	4.70373	-2.22775	0.0092827	0.0898356	0.0324158	0.24804	TRUE	FALSE	Bacteria	Bacillota	Bacilli	Lactobacillales	Aerococcaceae	Abiotrophia	226	0	3504	0	0	144	0	430	0	0	0	397	0	631	0	0
35	ASV136	-0.440816	1.03899	0.451842	0.570415	-0.975597	1.82146	0.345821	0.0899689	0.537346	0.24804	FALSE	FALSE	Bacteria	Pseudomonadota	Gammaproteobacteria_2	Pseudomonadales_2	Pseudomonadaceae_2	Pseudomonas_2	616	1035	72	1104	1408	1330	1400	2908	990	3088	1164	1459	912	1291	6024	1862
78	ASV21	-0.386018	0.929392	0.412687	0.511993	-0.935376	1.81525	0.365449	0.0909625	0.555709	0.24804	FALSE	FALSE	Bacteria	Pseudomonadota	Gammaproteobacteria_2	Burkholderiales_2	Burkholderiaceae_2	Cupriavidus_2	138	7539	9632	6874	10911	8158	11950	12458	6126	8130	8234	7713	5531	9736	12142	6570
146	ASV4331	-0.342468	0.722068	6.46696e-06	0.346652	-52956.7	2.08298	4.55723e-23	0.0917146	2.50648e-21	0.24804	TRUE	FALSE	Bacteria	Pseudomonadota	Gammaproteobacteria_2	Burkholderiales_2	Methylophilaceae_2	Methylotenera_2	0	422	0	0	0	118	106	118	0	48	0	176	0	0	0	436
43	ASV151	-0.121948	0.485964	0.0264448	0.258162	-4.61144	1.8824	0.0012697	0.0924511	0.00610749	0.24804	TRUE	FALSE	Bacteria	Bacillota	Bacilli	Bacillales	Bacillaceae	Parageobacillus	0	6368	0	2392	0	3226	3366	6966	3736	4116	0	3726	0	5872	3666	3278
206	ASV827	0.600329	-0.698429	0.241828	0.39503	2.48247	-1.76804	0.0324057	0.107494	0.0902437	0.284484	FALSE	FALSE	Bacteria	Actinomycetota	Actinobacteria_2	Incertae Sedis_34	Incertae Sedis_89	Incertae Sedis_137	90	0	2974	166	0	48	0	170	180	116	0	116	322	84	328	150
158	ASV5030	0.585937	-0.909888	0.161645	0.483074	3.62484	-1.88354	0.0110331	0.108621	0.0379263	0.284484	TRUE	FALSE	Bacteria	Bacillota	Clostridia	Lachnospirales	Lachnospiraceae	Moryella	0	200	0	0	0	20	0	56	484	0	664	0	0	636	104	16
170	ASV5717	-0.179415	0.841833	0.11964	0.305021	-1.49963	2.75992	0.272478	0.110035	0.454131	0.284796	FALSE	FALSE	Bacteria	Pseudomonadota	Gammaproteobacteria_2	Burkholderiales_2	Comamonadaceae_2	Aquabacterium_2	0	0	0	0	430	0	98	0	0	0	0	0	0	0	174	288
149	ASV450	0.816616	-0.732258	0.0605309	0.396877	13.4909	-1.84505	1.02818e-05	0.114574	8.07852e-05	0.290225	TRUE	FALSE	Bacteria	Cyanobacteriota	Cyanobacteriia_2	Cyanobacteriales_2	Phormidiaceae_2	Tychonema CCAP 1459-11B_2	0	0	0	0	0	120	2878	432	1360	1214	0	842	0	2146	0	1446
71	ASV1999	-0.073244	0.610865	0.163747	0.348039	-0.447301	1.75516	0.666521	0.117308	0.805684	0.290225	FALSE	FALSE	Bacteria	Pseudomonadota	Gammaproteobacteria_2	Burkholderiales_2	Oxalobacteraceae_2	Undibacterium_2	300	414	0	556	312	196	440	282	92	300	0	0	0	0	0	652
85	ASV2346	0.293819	-0.795208	0.298903	0.422429	0.982991	-1.88246	0.370754	0.118501	0.556379	0.290225	FALSE	FALSE	Bacteria	Bacteroidota	Bacteroidia	Flavobacteriales	Weeksellaceae	Cloacibacterium	37	139	310	0	1421	50	102	0	0	0	0	0	0	0	654	0
175	ASV592	-0.134255	0.498427	0.0986453	0.296662	-1.36099	1.68011	0.198529	0.118759	0.36397	0.290225	FALSE	FALSE	Bacteria	Pseudomonadota	Gammaproteobacteria_2	Lysobacterales	Lysobacteraceae	Pseudoxanthomonas_2	654	1358	0	1170	1020	1340	1118	2294	1534	1272	1512	1188	0	1582	1314	590
3	ASV104	-0.259895	0.677146	0.266973	0.408783	-0.973487	1.65649	0.346832	0.119855	0.537346	0.290225	FALSE	FALSE	Bacteria	Bacillota	Negativicutes	Veillonellales-Selenomonadales	Veillonellaceae	Veillonella	170	2859	3078	1858	952	1346	1398	1500	2670	2968	6440	1074	635	1932	1856	1022
115	ASV3159	0.561034	-0.776202	0.0899651	0.394123	6.23612	-1.96944	0.00336885	0.120246	0.0127784	0.290225	TRUE	FALSE	Bacteria	Actinomycetota	Actinobacteria_2	Micrococcales_2	Brevibacteriaceae_2	Brevibacterium_2	156	0	0	202	0	0	0	0	178	156	1386	0	0	28	0	0
10	ASV1089	-0.449753	0.854932	0.350076	0.499859	-1.28473	1.71035	0.230966	0.121367	0.403274	0.290225	FALSE	FALSE	Bacteria	Bacillota	Clostridia	Lachnospirales	Lachnospiraceae	Oribacterium	0	1049	0	484	0	445	33	1883	744	0	1106	228	0	512	1519	800
215	ASV9095	0.483603	-0.56961	0.152956	0.322341	3.16172	-1.7671	0.0195223	0.127635	0.0598271	0.301932	FALSE	FALSE	Bacteria	Fusobacteriota	Fusobacteriia	Fusobacteriales	Leptotrichiaceae	Pseudoleptotrichia	0	0	0	92	0	120	260	154	130	0	2046	0	0	232	0	78
40	ASV144	-0.486811	1.13098	0.62275	0.705088	-0.781711	1.60402	0.447404	0.131024	0.632596	0.304759	FALSE	FALSE	Bacteria	Bacillota	Bacilli	Staphylococcales	Gemellaceae	Gemella	1088	1189	216	610	8	680	1706	718	1628	666	1412	865	599	1419	394	1085
95	ASV267	-0.247056	0.788763	0.344025	0.4756	-0.718134	1.65846	0.490895	0.1316	0.666647	0.304759	FALSE	FALSE	Bacteria	Actinomycetota	Actinobacteria_2	Bifidobacteriales_2	Bifidobacteriaceae_2	Bifidobacterium_2	570	243	46	368	96	0	240	296	74	225	0	190	0	0	0	112
79	ASV2126	0.670902	-0.599677	0.0667005	0.346159	10.0584	-1.73238	5.6027e-05	0.133914	0.000362528	0.306887	TRUE	FALSE	Bacteria	Pseudomonadota	Gammaproteobacteria_2	Burkholderiales_2	Comamonadaceae_2	Limnohabitans_2	0	0	0	352	1346	350	0	910	0	274	0	146	790	194	0	0
65	ASV1874	0.60623	-0.580026	0.0276743	0.312698	21.9058	-1.85491	2.56982e-05	0.137207	0.000182374	0.31119	TRUE	FALSE	Bacteria	Pseudomonadota	Gammaproteobacteria_2	Enterobacterales_2	Erwiniaceae_2	Pantoea_2	0	0	0	86	0	134	282	356	0	0	0	68	570	0	0	0
208	ASV839	-0.186055	0.57411	0.213598	0.356733	-0.87105	1.60936	0.406361	0.141999	0.588155	0.316245	FALSE	FALSE	Bacteria	Chloroflexota	Chloroflexia_2	Thermomicrobiales_2	JG30-KF-CM45_2	Incertae Sedis_434	0	1476	0	834	0	1060	1464	726	176	730	0	1320	0	1358	1958	974
1	ASV100	-0.159688	0.537857	0.158	0.334501	-1.01068	1.60794	0.338567	0.14231	0.535861	0.316245	FALSE	FALSE	Bacteria	Bacillota	Clostridia	Oscillospirales	Ruminococcaceae	[Eubacterium] siraeum group	0	3991	0	6170	0	2900	8420	7504	2436	3225	0	3289	0	4277	1806	3513
185	ASV6800	-0.0222592	0.629595	0.105166	0.332167	-0.211659	1.89542	0.845937	0.154327	0.925901	0.33952	FALSE	FALSE	Bacteria	Actinomycetota	Actinobacteria_2	Mycobacteriales	Mycobacteriaceae_2	Mycobacterium_2	202	0	206	414	0	0	140	0	0	0	0	0	0	0	0	114
211	ASV869	0.010557	0.440866	0.043827	0.268021	0.240879	1.64489	0.819215	0.160911	0.914859	0.3505	FALSE	FALSE	Bacteria	Bacteroidota	Bacteroidia	Bacteroidales	Prevotellaceae	Prevotellaceae NK3B31 group	154	0	0	0	0	164	166	362	0	198	0	236	0	358	0	0
2	ASV10162	0.00837541	0.608624	6.46696e-06	0.285866	1295.11	2.12905	5.96193e-07	0.16702	5.04471e-06	0.3573	TRUE	FALSE	Bacteria	Pseudomonadota	Alphaproteobacteria_2	Hyphomicrobiales	Rhizobiaceae_2	Endobacterium	74	0	0	0	0	146	0	0	0	0	0	126	0	0	0	252
202	ASV7365	0.456815	-0.502027	0.0629392	0.298659	7.25803	-1.68093	0.00191347	0.16807	0.00818754	0.3573	TRUE	FALSE	Bacteria	Bacillota	Clostridia	Eubacteriales	Eubacteriaceae	Acetobacterium	0	0	308	0	428	44	0	140	0	0	0	198	0	0	0	140
41	ASV1443	-0.188963	0.697975	0.208904	0.461526	-0.904547	1.51232	0.392131	0.168906	0.575125	0.3573	FALSE	FALSE	Bacteria	Bacteroidota	Bacteroidia	Bacteroidales	Tannerellaceae	Parabacteroides	68	0	1138	108	0	748	396	794	80	0	0	738	0	96	0	348
88	ASV244	0.573899	-0.726236	0.339649	0.467856	1.68968	-1.55227	0.142048	0.171586	0.283095	0.359513	FALSE	FALSE	Bacteria	Bacteroidota	Bacteroidia	Bacteroidales	Bacteroidaceae	Bacteroides	0	222	4304	0	0	44	0	226	50	98	0	166	0	0	386	0
148	ASV4440	0.334464	-0.612343	0.0986432	0.295192	3.39065	-2.07439	0.0770627	0.173746	0.184855	0.360605	FALSE	FALSE	Bacteria	Actinomycetota	Actinobacteria_2	Micrococcales_2	Microbacteriaceae_2	Rhodoluna_2	154	0	0	0	286	0	0	94	92	0	0	0	0	0	0	0
52	ASV1567	-0.192666	0.636506	0.0961286	0.417099	-2.00425	1.52603	0.091884	0.177851	0.204187	0.362307	FALSE	FALSE	Bacteria	Bacteroidota	Bacteroidia	Bacteroidales	Prevotellaceae	Alloprevotella	114	174	0	74	0	200	68	622	0	0	0	38	0	510	0	0
28	ASV1279	-0.0605168	0.437737	0.0869063	0.27973	-0.696345	1.56485	0.517248	0.178389	0.698126	0.362307	FALSE	FALSE	Bacteria	Bacillota	Clostridia	Lachnospirales	Lachnospiraceae	[Eubacterium] eligens group	0	346	0	182	0	174	114	268	264	0	0	0	0	0	310	0
77	ASV208	-0.0794403	0.427515	0.0735875	0.293723	-1.07953	1.4555	0.308429	0.179507	0.499177	0.362307	FALSE	FALSE	Bacteria	Campylobacterota	Campylobacteria	Campylobacterales	Sulfurimonadaceae	Sulfuricurvum	0	4924	0	4014	0	4274	4344	2736	3438	4128	0	3542	0	3432	2442	2922
34	ASV134	0.0307673	0.797397	0.273836	0.408217	0.112357	1.95337	0.920801	0.19	0.966303	0.38	FALSE	FALSE	Bacteria	Pseudomonadota	Gammaproteobacteria_2	Burkholderiales_2	Comamonadaceae_2	Comamonas_2	374	0	0	158	0	0	0	0	28	0	0	0	0	0	0	252
80	ASV215	-0.184907	0.650079	0.289367	0.472346	-0.639006	1.37628	0.534826	0.193875	0.708806	0.384258	FALSE	FALSE	Bacteria	Pseudomonadota	Gammaproteobacteria_2	Pseudomonadales_2	Moraxellaceae_2	Enhydrobacter_2	112	419	556	82	734	312	752	794	1010	718	0	0	169	1428	120	520
56	ASV17068	-0.201691	0.619801	0.14765	0.324824	-1.36601	1.90811	0.305257	0.196603	0.499177	0.386185	FALSE	FALSE	Bacteria	Acidobacteriota	Acidobacteriae	Bryobacterales	Bryobacteraceae	Bryobacter	24	264	392	0	0	0	0	0	0	0	0	0	0	0	0	100
135	ASV4046	-0.157924	0.694914	0.380591	0.494197	-0.414943	1.40615	0.690606	0.202484	0.826486	0.393808	FALSE	FALSE	Bacteria	Spirochaetota	Leptospirae	Leptospirales	Leptospiraceae	Turneriella	264	0	0	0	12	224	0	184	274	122	0	290	0	276	322	0
212	ASV87	0.488845	-0.635815	0.118947	0.471475	4.10976	-1.34856	0.00173048	0.204587	0.00776952	0.393808	TRUE	FALSE	Bacteria	Bacillota	Clostridia	Peptostreptococcales-Tissierellales	Peptostreptococcaceae	Peptostreptococcus	0	3897	0	66	0	1064	2756	1528	2200	420	6732	1716	6494	2082	1448	1330
8	ASV1079	-0.104829	0.518493	0.162456	0.38322	-0.645274	1.35299	0.533274	0.205854	0.708806	0.393808	FALSE	FALSE	Bacteria	Actinomycetota	Actinobacteria_2	Mycobacteriales	Corynebacteriaceae_2	Lawsonella_2	350	556	1660	462	260	890	0	0	1050	358	0	3189	0	898	1038	1026
110	ASV3058	0.230788	-0.510882	0.0939506	0.293236	2.45648	-1.74222	0.133359	0.223594	0.272952	0.423091	FALSE	FALSE	Bacteria	Bacillota	Bacilli	Bacillales	Planococcaceae	Sporosarcina	0	0	0	0	0	0	0	0	0	0	0	0	580	142	168	98
218	ASV9487	0.532331	-0.50648	0.0909659	0.292043	5.85199	-1.73426	0.0279809	0.225008	0.0820773	0.423091	FALSE	FALSE	Bacteria	Planctomycetota	Planctomycetes	Gemmatales	Gemmataceae	Fimbriiglobus	118	0	0	0	692	0	0	0	0	120	0	0	0	218	0	0
178	ASV6208	0.373375	-0.598425	0.200003	0.354802	1.86684	-1.68664	0.202895	0.233721	0.365876	0.435751	FALSE	FALSE	Bacteria	Pseudomonadota	Gammaproteobacteria_2	Burkholderiales_2	Comamonadaceae_2	Sphaerotilus_2	60	168	1772	0	0	0	0	0	0	0	0	178	0	0	0	0
174	ASV579	-0.20067	0.419853	0.0672478	0.319375	-2.98403	1.31461	0.0245085	0.236654	0.0728632	0.437512	FALSE	FALSE	Bacteria	Actinomycetota	Coriobacteriia_2	Coriobacteriales_2	Atopobiaceae_2	Atopobium_2	0	0	0	72	0	214	0	436	164	0	886	216	250	610	0	0
37	ASV1411	-0.305479	0.654962	0.347147	0.534335	-0.87997	1.22575	0.397693	0.245888	0.57942	0.450794	FALSE	FALSE	Bacteria	Fusobacteriota	Fusobacteriia	Fusobacteriales	Fusobacteriaceae	Fusobacterium	0	918	0	42	0	170	198	178	22	234	2468	249	172	648	510	612
184	ASV6793	0.417323	-0.591601	0.231592	0.438434	1.80198	-1.34935	0.145903	0.248542	0.286594	0.451894	FALSE	FALSE	Bacteria	Pseudomonadota	Alphaproteobacteria_2	Hyphomicrobiales	Beijerinckiaceae_2	Methylorubrum	282	0	2770	0	270	412	0	0	128	38	0	0	0	0	0	0
66	ASV189	-0.123757	0.404869	0.221903	0.340955	-0.557706	1.18746	0.585853	0.254804	0.753729	0.459483	FALSE	FALSE	Bacteria	Actinomycetota	Actinobacteria_2	Mycobacteriales	Corynebacteriaceae_2	Corynebacterium_2	2809	8483	4849	4177	9329	3371	3528	6226	4400	3544	41084	6884	2414	5502	5431	5765
145	ASV4317	-0.055285	0.466327	6.46696e-06	0.35896	-8548.85	1.29911	1.12336e-15	0.263729	1.78415e-14	0.471711	TRUE	FALSE	Bacteria	Actinomycetota	Actinobacteria_2	Propionibacteriales_2	Propionibacteriaceae_2	Tessaracoccus_2	82	688	0	52	0	84	0	130	0	0	0	0	0	538	0	0
13	ASV1105	0.689998	-0.43755	0.0996323	0.360683	6.92545	-1.21312	0.000963012	0.279265	0.00492704	0.493098	TRUE	FALSE	Bacteria	Bacillota	Bacilli	Lactobacillales	Enterococcaceae	Enterococcus	50	0	0	160	0	0	0	70	256	96	0	68	0	0	0	26
207	ASV8271	4.91803e-05	0.474421	6.46696e-06	0.38021	7.60485	1.24778	0.0016044	0.280169	0.00735351	0.493098	TRUE	FALSE	Bacteria	Bacillota	Clostridia	Oscillospirales	Ruminococcaceae	Caproiciproducens	0	0	0	146	0	68	82	218	0	126	0	0	0	0	0	18
209	ASV856	-0.127567	0.490007	0.195785	0.437317	-0.65157	1.12048	0.528057	0.286375	0.708369	0.497131	FALSE	FALSE	Bacteria	Patescibacteria	Saccharimonadia	Saccharimonadales	Incertae Sedis_364	Incertae Sedis_700	158	0	568	170	0	66	926	184	254	422	410	1166	0	888	156	432
89	ASV2471	0.208818	-0.477738	0.174231	0.336281	1.19851	-1.42065	0.353472	0.291289	0.543802	0.497131	FALSE	FALSE	Bacteria	Pseudomonadota	Alphaproteobacteria_2	Sphingomonadales_2	Sphingomonadaceae_2	Sphingobium_2	231	0	426	0	1950	0	0	0	0	0	0	0	0	0	0	247
156	ASV4944	0.328024	-0.415542	0.154167	0.32786	2.12772	-1.26744	0.123277	0.29444	0.258295	0.497131	FALSE	FALSE	Bacteria	Acidobacteriota	Vicinamibacteria	Vicinamibacterales	Vicinamibacteraceae	Incertae Sedis_118	0	0	2464	0	0	0	248	0	0	240	0	448	0	274	0	0
75	ASV203	-0.0122765	0.335165	0.0238773	0.301215	-0.51415	1.11271	0.619533	0.294668	0.785544	0.497131	FALSE	FALSE	Bacteria	Pseudomonadota	Alphaproteobacteria_2	Hyphomicrobiales	Beijerinckiaceae_2	Bosea_2	0	1602	0	2672	0	2104	2446	3808	2896	4318	0	2706	0	3184	3030	3086
81	ASV229	-0.296199	0.749754	0.596045	0.691055	-0.496941	1.08494	0.626943	0.296277	0.785544	0.497131	FALSE	FALSE	Bacteria	Bacteroidota	Bacteroidia	Flavobacteriales	Flavobacteriaceae	Flavobacterium	3056	1302	3270	1090	15866	2284	956	2576	1300	1765	90	1304	495	2709	1682	2425
108	ASV304	0.310921	-0.464485	0.303134	0.433051	1.02569	-1.07259	0.322436	0.301598	0.517781	0.497131	FALSE	FALSE	Bacteria	Pseudomonadota	Alphaproteobacteria_2	Rickettsiales_2	Mitochondria_2	Incertae Sedis_823	10538	1878	3804	384	3170	718	2926	1072	1030	1414	6124	1622	2990	2542	1102	1234
33	ASV1321	-0.137407	0.507219	0.163813	0.463092	-0.838803	1.09529	0.423298	0.301834	0.608664	0.497131	FALSE	FALSE	Bacteria	Verrucomicrobiota	Lentisphaeria	Victivallales	Victivallaceae	Victivallis	0	536	0	1066	0	384	958	868	144	72	0	1652	0	1264	612	210
123	ASV3556	0.661234	-0.436803	0.0614653	0.388447	10.7578	-1.12448	3.81324e-05	0.303771	0.00026216	0.497131	TRUE	FALSE	Bacteria	Actinomycetota	Actinobacteria_2	Micrococcales_2	Microbacteriaceae_2	Microbacterium_2	300	0	460	64	0	264	0	142	0	60	0	192	0	0	0	752
32	ASV132	0.541191	-0.996764	0.732786	0.931054	0.738539	-1.07058	0.47331	0.303835	0.650802	0.497131	FALSE	FALSE	Bacteria	Actinomycetota	Actinobacteria_2	Micrococcales_2	Micrococcaceae_2	Micrococcus_2	1426	1875	160	212	306	322	2950	0	2054	42	11972	565	197475	366	546	5858
23	ASV125	0.463437	-0.521646	0.364237	0.48831	1.27235	-1.06827	0.227351	0.306418	0.400138	0.497131	FALSE	FALSE	Bacteria	Bacteroidota	Bacteroidia	Bacteroidales	Rikenellaceae	Alistipes	7846	1067	2304	502	0	654	1104	826	424	354	0	488	608	302	798	378
101	ASV290	-0.125991	0.409338	0.257656	0.386356	-0.488989	1.05948	0.632421	0.307317	0.785544	0.497131	FALSE	FALSE	Bacteria	Pseudomonadota	Gammaproteobacteria_2	Burkholderiales_2	Comamonadaceae_2	Tepidimonas_2	262	2785	3976	1344	2050	1392	3450	1552	946	1411	9496	825	1157	2801	790	1288
72	ASV20	0.386319	-0.615281	0.238618	0.594773	1.61898	-1.03448	0.127751	0.318452	0.265144	0.511382	FALSE	FALSE	Bacteria	Pseudomonadota	Gammaproteobacteria_2	Burkholderiales_2	Burkholderiaceae_2	Ralstonia_2	226	554	1818	8	570	560	260	324	364	396	1066	332	3086	926	1528	176
20	ASV1219	0.546792	-0.419004	0.288763	0.411022	1.89357	-1.01942	0.087546	0.332033	0.198558	0.529092	FALSE	FALSE	Bacteria	Pseudomonadota	Gammaproteobacteria_2	Burkholderiales_2	Comamonadaceae_2	Paucibacter_2	59	488	0	300	2727	224	610	426	1136	282	0	289	0	566	0	194
140	ASV4225	-0.0766434	0.317644	0.125866	0.299253	-0.608929	1.06146	0.569174	0.337039	0.736578	0.529092	FALSE	FALSE	Bacteria	Actinomycetota	Actinobacteria_2	Frankiales_2	Incertae Sedis_88	Incertae Sedis_134	0	0	464	0	0	108	72	212	0	0	0	188	0	0	278	180
18	ASV1190	0.287875	-0.384973	0.0421213	0.363436	6.83443	-1.05926	0.00102329	0.337947	0.00511644	0.529092	TRUE	FALSE	Bacteria	Pseudomonadota	Gammaproteobacteria_2	Burkholderiales_2	Oxalobacteraceae_2	Herbaspirillum_2	0	1172	0	0	0	0	478	124	584	0	0	0	0	570	480	108
6	ASV10510	0.158486	-0.470449	0.0151464	0.377744	10.4636	-1.24542	0.0090102	0.3391	0.0319717	0.529092	TRUE	FALSE	Bacteria	Bacillota	Bacilli	Bacillales	Planococcaceae	Lysinibacillus	0	256	188	0	108	0	0	0	0	0	0	0	0	0	0	12
61	ASV1799	-0.0743787	0.414821	0.258191	0.418599	-0.288076	0.990974	0.779171	0.34507	0.897474	0.531708	FALSE	FALSE	Bacteria	Pseudomonadota	Gammaproteobacteria_2	Burkholderiales_2	Burkholderiaceae_2	Burkholderia-Caballeronia-Paraburkholderia_2	108	800	0	898	1700	436	1000	286	0	0	0	362	260	388	232	382
220	ASV9813	-0.152628	0.457927	6.46696e-06	0.375009	-23601.2	1.22111	1.79528e-09	0.346459	1.64567e-08	0.531708	TRUE	FALSE	Bacteria	Pseudomonadota	Alphaproteobacteria_2	Sphingomonadales_2	Sphingomonadaceae_2	Sandaracinobacter_2	0	0	0	0	0	0	148	398	0	0	0	476	0	0	0	38
54	ASV1662	-0.0110845	0.400298	0.110621	0.404328	-0.100203	0.990032	0.92238	0.348027	0.966303	0.531708	FALSE	FALSE	Bacteria	Actinomycetota	Acidimicrobiia_2	Microtrichales_2	Ilumatobacteraceae_2	CL500-29 marine group_2	96	314	0	632	186	0	276	0	210	554	0	68	0	276	586	220
36	ASV1370	0.425595	-0.312936	0.0929931	0.291894	4.57662	-1.07209	0.0195798	0.362254	0.0598271	0.548219	FALSE	FALSE	Bacteria	Pseudomonadota	Gammaproteobacteria_2	Burkholderiales_2	Burkholderiaceae_2	Polynucleobacter_2	100	0	0	0	0	0	0	242	0	134	0	0	0	178	628	0
162	ASV525	-0.0799482	0.510141	0.398246	0.538505	-0.200751	0.947328	0.844557	0.363818	0.925901	0.548219	FALSE	FALSE	Bacteria	Chloroflexota	Anaerolineae_2	Aggregatilineales	A4b_2	Incertae Sedis_415	212	4112	0	454	94	838	3494	968	548	1146	0	978	0	604	4100	502
55	ASV169	-0.140599	0.436246	0.3507	0.47617	-0.400908	0.916154	0.694999	0.376268	0.826486	0.563123	FALSE	FALSE	Bacteria	Pseudomonadota	Gammaproteobacteria_2	Burkholderiales_2	Neisseriaceae_2	Neisseria_2	323	3600	230	434	0	776	1274	2272	1410	1440	7372	1556	5282	2302	3062	1106
172	ASV575	-0.0432907	0.388207	0.292626	0.42846	-0.147939	0.906053	0.885068	0.384325	0.945218	0.56468	FALSE	FALSE	Bacteria	Bacteroidota	Bacteroidia	Bacteroidales	Porphyromonadaceae	Porphyromonas	1014	0	0	290	1516	528	1246	708	874	1178	282	788	0	1244	530	1056
118	ASV3244	0.312783	-0.49003	0.426019	0.532905	0.734198	-0.919546	0.483789	0.384698	0.661078	0.56468	FALSE	FALSE	Bacteria	Actinomycetota	Actinobacteria_2	Actinomycetales_2	Actinomycetaceae_2	Schaalia	1734	407	0	0	32	0	0	0	400	173	1112	196	0	188	774	120
58	ASV1770	0.197675	-0.342975	0.0841179	0.366105	2.34997	-0.93682	0.0570605	0.385009	0.144291	0.56468	FALSE	FALSE	Bacteria	Pseudomonadota	Gammaproteobacteria_2	Pseudomonadales_2	Moraxellaceae_2	Moraxella_2	0	0	0	180	0	0	212	62	306	0	1394	0	0	744	524	178
73	ASV201	0.0465894	0.3603	0.0881665	0.400276	0.528425	0.900128	0.609985	0.391501	0.780214	0.570398	FALSE	FALSE	Bacteria	Pseudomonadota	Gammaproteobacteria_2	Burkholderiales_2	Burkholderiaceae_2	Lautropia_2	104	0	0	202	0	170	252	522	322	586	0	482	702	74	0	664
48	ASV1526	0.0759501	-0.348829	0.284644	0.409704	0.266825	-0.851418	0.797294	0.422704	0.899511	0.610202	FALSE	FALSE	Bacteria	Pseudomonadota	Gammaproteobacteria_2	Pseudomonadales_2	Marinomonadaceae_2	Marinomonas_2	174	0	424	0	0	0	486	0	450	0	588	122	46	222	0	86
22	ASV12499	-0.0953961	0.50865	0.431217	0.593553	-0.221225	0.856958	0.832254	0.424368	0.920079	0.610202	FALSE	FALSE	Bacteria	Bacteroidota	Bacteroidia	Cytophagales	Hymenobacteraceae	Hymenobacter	1222	0	0	0	0	194	60	0	34	76	1084	0	1146	2036	0	0
186	ASV683	-0.0742222	0.446972	0.337441	0.55496	-0.219956	0.805413	0.829603	0.43625	0.920079	0.623215	FALSE	FALSE	Bacteria	Pseudomonadota	Alphaproteobacteria_2	Hyphomicrobiales	Beijerinckiaceae_2	Methylobacterium	352	110	42	244	700	142	210	948	284	444	0	100	0	316	480	1054
161	ASV5121	0.183341	-0.260082	0.0214072	0.273548	8.56446	-0.950772	0.0133607	0.442069	0.0438708	0.627453	TRUE	FALSE	Bacteria	Patescibacteria	Parcubacteria	Incertae Sedis_128	Incertae Sedis_362	Incertae Sedis_698	128	0	0	0	0	0	0	0	0	0	0	0	426	0	310	142
139	ASV4153	-0.143328	0.402409	0.367777	0.53484	-0.389716	0.752392	0.705808	0.471035	0.834827	0.660215	FALSE	FALSE	Bacteria	Patescibacteria	Gracilibacteria	Candidatus Peribacteria	Incertae Sedis_312	Incertae Sedis_648	16	560	1244	0	84	22	0	94	0	0	0	180	450	196	32	108
192	ASV709	0.470563	-0.611853	0.598817	0.819883	0.785822	-0.746269	0.448568	0.471154	0.632596	0.660215	FALSE	FALSE	Bacteria	Actinomycetota	Actinobacteria_2	Bifidobacteriales_2	Bifidobacteriaceae_2	Gardnerella_2	881	2618	24	90	0	210	0	68	0	167	24918	26	553	384	434	449
188	ASV6970	0.194746	-0.241167	0.0428359	0.276945	4.54632	-0.870813	0.0451314	0.475672	0.122579	0.662328	FALSE	FALSE	Bacteria	Myxococcota	Myxococcia	Myxococcales	Myxococcaceae	P3OB-42	194	380	968	0	0	0	0	0	0	0	0	284	0	0	0	0
64	ASV1869	0.0369424	0.263649	0.0995717	0.357871	0.371013	0.736715	0.721602	0.485248	0.848943	0.668171	FALSE	FALSE	Bacteria	Pseudomonadota	Alphaproteobacteria_2	Caulobacterales_2	Caulobacteraceae_2	Brevundimonas_2	78	130	0	46	0	0	158	0	96	0	0	158	450	556	0	292
177	ASV6132	0.106651	-0.25065	0.0956327	0.295737	1.11522	-0.847545	0.38079	0.485943	0.566039	0.668171	FALSE	FALSE	Bacteria	Patescibacteria	Berkelbacteria	Incertae Sedis_120	Incertae Sedis_306	Incertae Sedis_642	0	0	228	0	0	0	0	0	0	0	0	124	0	0	480	150
107	ASV3022	-0.147129	0.290767	0.159957	0.398449	-0.919805	0.729749	0.388272	0.489238	0.573288	0.668524	FALSE	FALSE	Bacteria	Fusobacteriota	Fusobacteriia	Fusobacteriales	Leptotrichiaceae	Leptotrichia	0	0	212	414	0	398	0	88	0	0	1978	648	0	394	420	254
70	ASV1994	-0.0269513	0.262749	0.202204	0.361374	-0.133287	0.727083	0.898324	0.494554	0.954741	0.671617	FALSE	FALSE	Bacteria	Bacteroidota	Bacteroidia	Flavobacteriales	Crocinitomicaceae	Fluviicola	0	0	114	0	586	132	0	412	428	134	0	210	0	548	0	0
136	ASV407	-0.0564457	0.326334	0.346377	0.469185	-0.162961	0.695535	0.873055	0.498966	0.945218	0.673451	FALSE	FALSE	Bacteria	Bacillota	Clostridia	Peptostreptococcales-Tissierellales	Family XI	Anaerococcus	210	4496	0	1162	4334	1266	392	1138	1582	1606	15464	2852	6463	1806	3496	2882
119	ASV328	0.47214	-0.27178	0.0463953	0.38859	10.1765	-0.6994	1.90618e-05	0.50687	0.000139786	0.679948	TRUE	FALSE	Bacteria	Bacteroidota	Bacteroidia	Bacteroidales	Barnesiellaceae	Barnesiella	0	304	0	288	0	190	422	362	234	72	0	42	0	484	0	0
153	ASV466	-0.103162	0.363681	0.403559	0.540446	-0.255631	0.672927	0.801953	0.511949	0.900152	0.682599	FALSE	FALSE	Bacteria	Pseudomonadota	Alphaproteobacteria_2	Sphingomonadales_2	Sphingomonadaceae_2	Sphingomonas_2	2186	344	2202	618	188	478	178	1542	2040	1146	976	1352	1290	1292	3028	1556
180	ASV6427	0.289468	0.211341	0.0288029	0.299318	10.0499	0.706074	0.00209755	0.531036	0.00854558	0.696543	TRUE	FALSE	Bacteria	Bacteroidota	Bacteroidia	Chitinophagales	Incertae Sedis_148	Incertae Sedis_329	78	0	0	0	118	80	0	0	0	160	0	0	0	0	0	56
83	ASV231	0.0364232	0.205808	0.103854	0.322583	0.350715	0.637999	0.73142	0.534552	0.851389	0.696543	FALSE	FALSE	Bacteria	Pseudomonadota	Gammaproteobacteria_2	Lysobacterales	Lysobacteraceae	Stenotrophomonas_2	284	1008	2348	532	630	256	634	948	722	200	0	1272	893	1242	1038	902
68	ASV1930	0.282242	-0.233823	0.171383	0.362185	1.64685	-0.645589	0.133995	0.534656	0.272952	0.696543	FALSE	FALSE	Bacteria	Actinomycetota	Actinobacteria_2	Frankiales_2	Sporichthyaceae_2	hgcI clade_2	80	0	0	66	0	100	906	504	258	0	1266	302	0	472	494	222
201	ASV726	-0.233442	0.517853	0.700099	0.812732	-0.333441	0.637175	0.744118	0.535072	0.861611	0.696543	FALSE	FALSE	Bacteria	Bacillota	Clostridia	Peptostreptococcales-Tissierellales	Family XI	Peptoniphilus	0	2149	660	570	1431	428	4	346	108	203	3096	218	4422	523	2192	853
128	ASV3681	-0.284575	-0.260265	0.27163	0.40374	-1.04766	-0.644635	0.371763	0.565064	0.556379	0.725777	FALSE	FALSE	Bacteria	Pseudomonadota	Gammaproteobacteria_2	Pseudomonadales_2	Pseudomonadaceae_2	Thiopseudomonas_2	0	0	1442	0	2300	0	0	0	0	0	1502	0	0	422	122	0
98	ASV2763	0.44185	-0.19974	6.46696e-06	0.292958	68324.2	-0.681802	2.14216e-10	0.565727	2.14216e-09	0.725777	TRUE	FALSE	Bacteria	Bacillota	Clostridia	Clostridia UCG-014	Incertae Sedis_119	Incertae Sedis_217	0	0	0	0	0	104	0	0	300	0	0	0	0	198	0	350
160	ASV5087	0.0946418	0.187334	0.0433672	0.277053	2.18234	0.676165	0.160801	0.568647	0.313063	0.725777	FALSE	FALSE	Bacteria	Pseudomonadota	Gammaproteobacteria_2	Burkholderiales_2	Alcaligenaceae_2	Verticiella_2	0	0	0	0	0	0	398	0	294	222	0	0	0	0	302	0
86	ASV240	0.286196	-0.43599	0.5581	0.706824	0.512805	-0.616829	0.635108	0.570725	0.785544	0.725777	FALSE	FALSE	Bacteria	Actinomycetota	Actinobacteria_2	Mycobacteriales	Dietziaceae_2	Dietzia_2	112	0	0	0	0	0	2854	0	3534	0	0	0	157914	578	0	7936
29	ASV1298	0.445535	-0.266096	0.291118	0.475697	1.53043	-0.559382	0.164442	0.591213	0.317344	0.74751	FALSE	FALSE	Bacteria	Bacillota	Bacilli	Lactobacillales	Lactobacillaceae	Leuconostoc	710	0	90	414	618	80	0	214	0	112	0	526	0	98	0	146
204	ASV747	-0.156663	0.257427	0.330228	0.465115	-0.474408	0.55347	0.655204	0.603779	0.796381	0.755951	FALSE	FALSE	Bacteria	Bacillota	Clostridia	Peptostreptococcales-Tissierellales	Family XI	Finegoldia	0	750	0	0	1146	108	0	0	26	0	842	0	616	0	0	170
53	ASV1660	0.0293705	-0.261707	0.19354	0.482579	0.151754	-0.54231	0.884355	0.607144	0.945218	0.755951	FALSE	FALSE	Bacteria	Bacillota	Bacilli	Lactobacillales	Aerococcaceae	Facklamia	0	0	772	22	0	0	522	0	164	0	3282	872	0	740	270	0
99	ASV2819	0.341177	-0.222407	0.278205	0.420443	1.22635	-0.528982	0.254936	0.611176	0.432985	0.755951	FALSE	FALSE	Bacteria	Actinomycetota	Acidimicrobiia_2	Microtrichales_2	Incertae Sedis_83	Incertae Sedis_123	156	0	0	202	0	118	1984	514	86	102	1426	406	0	324	0	0
133	ASV397	0.256744	-0.356132	0.529999	0.685734	0.484423	-0.519344	0.635576	0.611633	0.785544	0.755951	FALSE	FALSE	Bacteria	Actinomycetota	Actinobacteria_2	Propionibacteriales_2	Propionibacteriaceae_2	Cutibacterium_2	4550	160	750	842	1634	400	92	116	232	186	7352	705	989	702	106	196
141	ASV4242	0.156378	0.195299	0.114389	0.394244	1.36706	0.495375	0.213885	0.635506	0.379473	0.781069	FALSE	FALSE	Bacteria	Actinomycetota	Actinobacteria_2	Kitasatosporales	Streptomycetaceae_2	Streptomyces_2	96	662	0	250	0	76	0	838	0	84	0	0	0	974	768	234
150	ASV4618	0.142811	0.213639	0.28803	0.419873	0.495818	0.508819	0.654071	0.645939	0.796381	0.785515	FALSE	FALSE	Bacteria	Myxococcota	Myxococcia	Myxococcales	Myxococcaceae	Incertae Sedis_604	232	0	2146	268	0	0	0	0	0	164	0	0	0	0	62	0
181	ASV656	-0.00212619	0.224326	0.161265	0.468932	-0.0131844	0.478377	0.989908	0.649314	1	0.785515	FALSE	FALSE	Bacteria	Actinomycetota	Actinobacteria_2	Micrococcales_2	Micrococcaceae_2	Arthrobacter_2	100	114	90	0	0	18	0	14	0	136	0	0	44	300	0	0
147	ASV4397	0.135597	0.171917	0.15204	0.325182	0.891853	0.52868	0.466578	0.649835	0.64558	0.785515	FALSE	FALSE	Bacteria	Bdellovibrionota	Bacteriovoracia	Bacteriovoracales	Bacteriovoracaceae	Bacteriovorax	0	0	0	0	0	0	0	0	566	146	0	0	0	0	134	270
92	ASV2620	0.400647	-0.20903	0.20047	0.456705	1.99854	-0.457693	0.0806987	0.659348	0.184935	0.792658	FALSE	FALSE	Bacteria	Pseudomonadota	Gammaproteobacteria_2	Burkholderiales_2	Rhodocyclaceae_2	C39_2	144	328	0	1016	0	126	0	0	0	150	0	116	204	98	1540	264
91	ASV2591	0.150798	-0.227488	0.406549	0.515171	0.370922	-0.441577	0.729504	0.681617	0.851389	0.814976	FALSE	FALSE	Bacteria	Actinomycetota	Actinobacteria_2	Micrococcales_2	Dermabacteraceae_2	Brachybacterium_2	512	0	0	0	1899	0	282	0	142	0	0	0	14550	0	0	524
25	ASV1272	-0.000510052	0.203622	0.307709	0.501569	-0.00165758	0.405971	0.998714	0.694247	1	0.825591	FALSE	FALSE	Bacteria	Pseudomonadota	Gammaproteobacteria_2	Burkholderiales_2	Alcaligenaceae_2	Alcaligenes_2	0	158	4644	0	0	444	204	1474	1796	350	0	988	0	1256	232	1070
49	ASV15269	-0.0833784	0.177421	0.155213	0.420857	-0.537186	0.421572	0.628426	0.701722	0.785544	0.829993	FALSE	FALSE	Bacteria	Actinomycetota	Thermoleophilia_2	Solirubrobacterales_2	67-14_2	Incertae Sedis_178	120	0	0	0	0	0	0	0	0	0	98	22	140	0	0	320
14	ASV1117	0.301814	-0.140008	0.197775	0.367947	1.52605	-0.380512	0.177847	0.716672	0.338467	0.84018	FALSE	FALSE	Bacteria	Chlamydiota	Chlamydiia	Chlamydiales	Chlamydiaceae	Incertae Sedis_402	182	518	0	0	1198	0	108	0	0	138	0	112	0	296	0	310
112	ASV3108	0.421814	-0.154203	6.46696e-06	0.403391	65226.1	-0.382268	1.60767e-23	0.717972	1.17896e-21	0.84018	TRUE	FALSE	Bacteria	Bacillota	Clostridia	Lachnospirales	Lachnospiraceae	Roseburia	0	0	0	130	0	104	0	72	0	70	0	0	434	1098	0	420
63	ASV1845	-0.0391396	0.22716	0.504914	0.640056	-0.0775174	0.354906	0.939489	0.728819	0.979562	0.840993	FALSE	FALSE	Bacteria	Pseudomonadota	Alphaproteobacteria_2	Rhodobacterales_2	Paracoccaceae	Paracoccus_2	560	492	2354	370	0	246	464	618	0	194	28	166	170	396	658	58
213	ASV873	-0.0305523	0.200322	0.109585	0.559132	-0.2788	0.358274	0.791562	0.734768	0.899511	0.840993	FALSE	FALSE	Bacteria	Pseudomonadota	Gammaproteobacteria_2	Burkholderiales_2	Oxalobacteraceae_2	Massilia_2	416	174	374	0	410	0	0	0	0	0	0	872	0	52	0	3912
132	ASV392	0.0519429	0.12763	0.127361	0.366994	0.40784	0.347772	0.694088	0.736984	0.826486	0.840993	FALSE	FALSE	Bacteria	Bacillota	Negativicutes	Acidaminococcales	Acidaminococcaceae	Phascolarctobacterium	0	429	0	236	0	160	210	754	808	374	886	831	0	142	0	0
173	ASV578	0.203083	0.151606	0.134194	0.436264	1.51335	0.34751	0.180957	0.740074	0.34026	0.840993	FALSE	FALSE	Bacteria	Bacillota	Bacilli	Lactobacillales	Lactobacillaceae	Latilactobacillus	370	0	0	56	190	0	532	0	0	464	0	1840	0	342	0	214
11	ASV10908	0.0395498	0.105134	0.0414036	0.277663	0.955226	0.378637	0.440273	0.741372	0.628961	0.840993	FALSE	FALSE	Bacteria	Planctomycetota	Planctomycetes	Planctomycetales	Incertae Sedis_386	Incertae Sedis_744	0	0	232	0	0	92	0	196	200	0	0	0	0	0	0	0
154	ASV4730	0.289163	-0.136662	0.207315	0.398757	1.3948	-0.34272	0.212527	0.743497	0.379473	0.840993	FALSE	FALSE	Bacteria	Chloroflexota	KD4-96_2	Incertae Sedis_65	Incertae Sedis_208	Incertae Sedis_466	64	0	1926	0	0	108	0	356	532	0	0	890	0	182	0	308
143	ASV4279	0.51178	-0.199102	0.0341848	0.585553	14.971	-0.340024	5.59335e-06	0.745426	4.55754e-05	0.840993	TRUE	FALSE	Bacteria	Bacillota	Bacilli	Exiguobacterales	Exiguobacteraceae	Exiguobacterium	76	0	0	112	0	86	198	52	0	642	0	6	0	420	0	0
104	ASV2920	0.240456	-0.100526	0.0876319	0.334662	2.74394	-0.300381	0.0287544	0.772612	0.0832363	0.866132	FALSE	FALSE	Bacteria	Pseudomonadota	Alphaproteobacteria_2	Hyphomicrobiales	Rhizobiaceae_2	Incertae Sedis_784	66	372	510	106	0	0	0	94	238	0	0	356	0	96	0	114
166	ASV5550	0.119502	-0.163713	0.412876	0.544029	0.289438	-0.300927	0.783864	0.775582	0.898177	0.866132	FALSE	FALSE	Bacteria	Bacillota	Bacilli	Staphylococcales	Staphylococcaceae	Salinicoccus	52	0	0	0	0	18	50	0	88	0	34	0	1786	0	0	136
159	ASV5032	0.142351	-0.114122	0.229411	0.388862	0.620506	-0.293478	0.56211	0.780948	0.736096	0.86772	FALSE	FALSE	Bacteria	Fusobacteriota	Fusobacteriia	Fusobacteriales	Leptotrichiaceae	Sneathia	0	132	0	32	0	62	0	152	0	0	98	0	728	0	0	144
134	ASV402	0.0692686	0.114545	0.263574	0.438722	0.262805	0.261089	0.797159	0.798451	0.899511	0.882709	FALSE	FALSE	Bacteria	Bacteroidota	Bacteroidia	Bacteroidales	Prevotellaceae	Hoylesella	282	301	0	390	0	226	382	246	410	482	1522	108	75	692	752	200
219	ASV970	-0.0155241	-0.0843178	0.099073	0.318244	-0.156693	-0.264947	0.883078	0.804143	0.945218	0.884558	FALSE	FALSE	Bacteria	Pseudomonadota	Gammaproteobacteria_2	Enterobacterales_2	Pasteurellaceae_2	Aggregatibacter_2	0	0	0	0	0	0	0	0	346	0	2368	600	0	550	388	146
169	ASV566	0.148122	-0.089857	0.235294	0.373161	0.629518	-0.240799	0.543124	0.814576	0.715493	0.891575	FALSE	FALSE	Bacteria	Actinomycetota	Actinobacteria_2	Propionibacteriales_2	Nocardioidaceae_2	Marmoricola_2	78	384	1752	158	296	224	0	298	1210	0	980	412	0	720	0	272
196	ASV713	0.400144	-0.132991	0.414264	0.591286	0.965917	-0.224918	0.366263	0.828468	0.555709	0.902292	FALSE	FALSE	Bacteria	Bacteroidota	Bacteroidia	Bacteroidales	Prevotellaceae	Incertae Sedis_316	2092	0	0	72	0	178	38	572	148	0	0	240	0	612	0	36
117	ASV3208	0.131097	0.070077	0.162665	0.322587	0.805936	0.217234	0.456882	0.836612	0.636165	0.905428	FALSE	FALSE	Bacteria	Bacillota	Bacilli	Staphylococcales	Staphylococcaceae	Nosocomiicoccus	80	0	0	86	0	0	0	150	0	124	1216	0	0	0	92	150
97	ASV268	-0.064938	-0.129394	0.505047	0.606864	-0.128578	-0.213217	0.902703	0.839578	0.954782	0.905428	FALSE	FALSE	Bacteria	Pseudomonadota	Gammaproteobacteria_2	Gammaproteobacteria Incertae Sedis_2	Unknown Family_7	Acidibacter_2	10350	0	766	0	0	0	0	846	106	0	2828	0	0	416	214	0
84	ASV2341	0.326377	-0.0591295	0.063134	0.294003	5.16959	-0.201119	0.000587484	0.845078	0.00323116	0.906913	TRUE	FALSE	Bacteria	Pseudomonadota	Gammaproteobacteria_2	Lysobacterales	Lysobacteraceae	Thermomonas_2	352	596	0	644	0	610	0	594	1184	766	0	760	0	492	1200	856
17	ASV1171	0.12745	-0.0535017	0.126071	0.311574	1.01094	-0.171714	0.345706	0.868521	0.537346	0.927546	FALSE	FALSE	Bacteria	Bdellovibrionota	Oligoflexia	0319-6G20	Incertae Sedis_154	Incertae Sedis_375	318	0	1174	0	504	206	0	286	186	0	0	0	410	680	0	172
69	ASV1975	0.196387	-0.0394374	0.111648	0.383363	1.75898	-0.102872	0.109083	0.920098	0.237607	0.977882	FALSE	FALSE	Bacteria	Myxococcota	Polyangiia	Haliangiales_2	Haliangiaceae_2	Incertae Sedis_607	0	398	856	180	0	618	198	290	258	108	0	146	0	164	750	656
217	ASV931	0.252532	0.0298095	0.0298778	0.318795	8.45215	0.0935066	6.40594e-05	0.928121	0.000402659	0.981667	TRUE	FALSE	Bacteria	Pseudomonadota	Gammaproteobacteria_2	Burkholderiales_2	Hydrogenophilaceae_2	Tepidiphilus_2	0	0	0	462	0	584	1188	692	0	2036	0	680	0	742	1050	676
144	ASV431	0.148891	0.0288089	0.252263	0.435727	0.590221	0.066117	0.565992	0.948373	0.736578	0.994054	FALSE	FALSE	Bacteria	Bacteroidota	Bacteroidia	Bacteroidales	Muribaculaceae	Incertae Sedis_310	3362	368	3398	868	0	1160	684	2010	622	922	0	574	824	2088	1310	786
182	ASV6743	0.309875	-0.023382	6.46696e-06	0.322936	47916.7	-0.0724043	4.35537e-10	0.948869	4.16601e-09	0.994054	TRUE	FALSE	Bacteria	Bacillota	Bacilli	Bacillales	Bacillaceae	Geobacillus	0	0	0	0	0	72	0	412	0	408	0	0	0	0	434	0
67	ASV1915	0.243532	0.0174629	0.0635827	0.43347	3.83016	0.0402864	0.00645646	0.96899	0.0232856	1	TRUE	FALSE	Bacteria	Actinomycetota	Actinobacteria_2	Micrococcales_2	Bogoriellaceae_2	Georgenia_2	0	256	0	420	288	440	0	340	468	26	0	0	0	460	0	498
198	ASV72	0.0443556	-0.00799892	0.273108	0.617673	0.16241	-0.0129501	0.873928	0.9899	0.945218	1	FALSE	FALSE	Bacteria	Bacteroidota	Bacteroidia	Sphingobacteriales	Sphingobacteriaceae	Pedobacter	44	560	212	0	0	338	106	112	110	4	1050	0	908	198	62	134
27	ASV1275	-0.141604	-0.00440213	0.165678	0.327987	-0.854694	-0.0134217	0.455544	0.990134	0.636165	1	FALSE	FALSE	Bacteria	Bacillota	Clostridia	Lachnospirales	Lachnospiraceae	Howardella	0	0	0	244	0	0	0	0	470	0	1968	0	1010	0	176	0
4	ASV10408	NA	NA	NA	NA	NA	NA	1	1	1	1	FALSE	FALSE	Bacteria	Actinomycetota	Actinobacteria_2	Actinomycetales_2	Actinomycetaceae_2	Actinotignum_2	0	40	0	0	0	0	0	44	0	0	0	0	0	298	0	170
59	ASV17712	NA	NA	NA	NA	NA	NA	1	1	1	1	FALSE	FALSE	Bacteria	Bacillota	Bacilli	Lactobacillales	Aerococcaceae	Aerococcus	0	64	0	0	0	54	0	106	0	0	0	0	0	0	0	10
105	ASV2983	NA	NA	NA	NA	NA	NA	1	1	1	1	FALSE	FALSE	Bacteria	Bacillota	Clostridia	Peptostreptococcales-Tissierellales	Acidaminobacteraceae	Acidaminobacter	0	0	0	0	0	106	0	316	0	0	0	0	0	174	0	148
129	ASV3810	NA	NA	NA	NA	NA	NA	1	1	1	1	FALSE	FALSE	Bacteria	Actinomycetota	Actinobacteria_2	Mycobacteriales	Nocardiaceae_2	Williamsia_2	0	0	0	174	0	126	0	114	0	44	0	370	0	312	0	102
193	ASV7090	NA	NA	NA	NA	NA	NA	1	1	1	1	FALSE	FALSE	Bacteria	Patescibacteria	Parcubacteria	Candidatus Kaiserbacteria	Incertae Sedis_341	Incertae Sedis_677	24	0	0	0	0	0	0	0	238	0	794	0	0	0	290	0
197	ASV714	NA	NA	NA	NA	NA	NA	1	1	1	1	FALSE	FALSE	Bacteria	Pseudomonadota	Alphaproteobacteria_2	Hyphomicrobiales	Rhizobiaceae_2	Agrobacterium	0	0	0	30	0	346	0	656	0	786	0	258	0	274	0	144
200	ASV7248	NA	NA	NA	NA	NA	NA	1	1	1	1	FALSE	FALSE	Bacteria	Bacillota	Clostridia	Christensenellales	Christensenellaceae	Incertae Sedis_216	0	0	0	0	0	192	0	406	0	0	0	0	0	190	0	64

## Sheet: differential_ancom_deseq2_Mothe
	taxon	lfc_(Intercept)	lfc_TypeK	se_(Intercept)	se_TypeK	W_(Intercept)	W_TypeK	p_(Intercept)	p_TypeK	q_(Intercept)	q_TypeK	diff_(Intercept)	diff_TypeK	domain	phylum	class	order	family	genus	1_B_lozysko_matka_1.IonXpress_027.bam.fastq	1_K_lozysko_matka_1.IonXpress_023.bam.fastq	2_B_lozysko_matka_1.IonXpress_032.bam.fastq	2_K_lozysko_matka_1.IonXpress_024.bam.fastq	3_B_lozysko_matka_1.IonXpress_033.bam.fastq	3_K_lozysko_matka_1.IonXpress_025.bam.fastq	4_B_lozysko_matka_1.IonXpress_034.bam.fastq	4_K_lozysko_matka_1.IonXpress_026.bam.fastq	5_B_lozysko_matka_1.IonXpress_014.bam.fastq	5_K_lozysko_matka_1.IonXpress_006.bam.fastq	6_B_lozysko_matka_1.IonXpress_015.bam.fastq	6_K_lozysko_matka_1.IonXpress_007.bam.fastq	7_B_lozysko_matka_1.IonXpress_016.bam.fastq	7_K_lozysko_matka_1.IonXpress_008.bam.fastq	8_B_lozysko_matka_1.IonXpress_019.bam.fastq	8_K_lozysko_matka_1.IonXpress_009.bam.fastq
168	ASV4439	2.29985	-2.71769	6.1492e-06	0.248649	374008	-10.9298	2.59357e-27	0.000111444	4.83116e-25	0.0283067	TRUE	TRUE	Bacteria	Gemmatimonadota	Gemmatimonadia	Gemmatimonadales_2	Gemmatimonadaceae_2	Gemmatimonas_2	0	0	0	366	3252	220	0	0	0	354	0	264	0	168	0	222
95	ASV2330	3.7736	-4.54457	6.1492e-06	0.417283	613673	-10.8909	4.2306e-23	0.000403532	2.68643e-21	0.0341658	TRUE	TRUE	Bacteria	Bacteroidota	Bacteroidia	Cytophagales	Microscillaceae	Chryseolinea	0	0	0	0	7614	0	0	32	0	78	0	954	0	74	0	44
193	ASV5479	2.2717	-2.74583	6.1492e-06	0.243079	369431	-11.296	3.22122e-22	0.000350018	1.63638e-20	0.0341658	TRUE	TRUE	Bacteria	Pseudomonadota	Gammaproteobacteria_2	Lysobacterales	Rhodanobacteraceae_2	Incertae Sedis_924	0	136	0	0	2454	0	0	0	0	232	0	152	0	288	0	160
231	ASV7399	2.13025	-2.53682	6.1492e-06	0.329779	346427	-7.69248	3.80406e-27	0.000592086	4.83116e-25	0.0375975	TRUE	TRUE	Bacteria	Pseudomonadota	Gammaproteobacteria_2	Burkholderiales_2	Comamonadaceae_2	Rhizobacter_2	0	0	0	186	938	0	0	40	0	234	0	154	0	38	0	52
123	ASV3043	1.53838	-2.14703	0.0679349	0.350189	22.645	-6.13106	3.12186e-06	0.00167562	2.14311e-05	0.0660717	TRUE	FALSE	Bacteria	Actinomycetota	Thermoleophilia_2	Gaiellales_2	Gaiellaceae_2	Gaiella_2	0	0	0	0	762	28	0	250	488	28	0	74	0	0	0	92
182	ASV5032	1.21159	-1.92448	0.0512542	0.259438	23.6388	-7.41788	1.89883e-05	0.00176264	0.000123668	0.0660717	TRUE	FALSE	Bacteria	Fusobacteriota	Fusobacteriia	Fusobacteriales	Leptotrichiaceae	Sneathia	0	0	0	106	0	68	934	88	0	0	598	198	0	0	0	0
253	ASV9694	1.51409	-1.87372	6.1492e-06	0.254781	246225	-7.35423	1.63238e-21	0.00182087	6.91039e-20	0.0660717	TRUE	FALSE	Bacteria	Actinomycetota	Thermoleophilia_2	Solirubrobacterales_2	Solirubrobacteraceae_2	Solirubrobacter_2	0	0	0	220	924	0	0	0	0	280	0	94	0	216	0	126
214	ASV6800	1.88563	-2.37106	6.1492e-06	0.238015	306646	-9.96184	7.6482e-17	0.00215238	1.61887e-15	0.0683379	TRUE	FALSE	Bacteria	Actinomycetota	Actinobacteria_2	Mycobacteriales	Mycobacteriaceae_2	Mycobacterium_2	0	0	0	0	1704	0	0	0	0	230	0	188	0	214	0	134
45	ASV14725	2.23837	-2.812	6.1492e-06	0.316899	364010	-8.87349	4.57224e-17	0.00301772	1.05577e-15	0.0709332	TRUE	FALSE	Bacteria	Acidobacteriota	Blastocatellia	Blastocatellales	Blastocatellaceae	Blastocatella	0	0	0	0	1346	0	0	0	0	170	0	156	0	30	0	104
52	ASV1528	0.665969	-1.23654	0.0954354	0.265164	6.97822	-4.66329	0.000430703	0.00345548	0.00232763	0.0709332	TRUE	FALSE	Bacteria	Pseudomonadota	Gammaproteobacteria_2	Enterobacterales_2	Pasteurellaceae_2	Haemophilus_2	0	100	602	106	0	0	0	0	0	0	216	102	0	82	476	128
54	ASV1549	2.70942	-3.4008	6.1492e-06	0.413324	440613	-8.22794	2.57809e-17	0.00375813	7.27593e-16	0.0709332	TRUE	FALSE	Bacteria	Pseudomonadota	Gammaproteobacteria_2	Burkholderiales_2	Comamonadaceae_2	Acidovorax_2	0	0	0	0	6498	0	0	0	0	100	0	60	0	1512	0	470
56	ASV16418	2.28104	-2.83714	6.1492e-06	0.349556	370949	-8.11639	4.32044e-17	0.0039097	1.05577e-15	0.0709332	TRUE	FALSE	Bacteria	Verrucomicrobiota	Verrucomicrobiia	Chthoniobacterales_2	Chthoniobacteraceae_2	Chthoniobacter_2	0	0	0	122	1520	0	0	28	0	0	0	442	0	0	0	72
101	ASV2471	-1.46585	2.32811	0.00799741	0.246713	-183.291	9.4365	3.58096e-07	0.00252204	2.52656e-06	0.0709332	TRUE	FALSE	Bacteria	Pseudomonadota	Alphaproteobacteria_2	Sphingomonadales_2	Sphingomonadaceae_2	Sphingobium_2	0	0	0	0	0	516	52	0	68	432	0	816	0	0	0	0
191	ASV536	0.963592	-1.54677	0.207927	0.332847	4.63427	-4.64708	0.00356174	0.00351438	0.0158716	0.0709332	TRUE	FALSE	Bacteria	Bacillota	Clostridia	Christensenellales	Christensenellaceae	Christensenellaceae R-7 group	1116	162	0	452	0	276	0	0	992	0	1024	0	696	0	0	323
19	ASV12194	0.907256	-1.7802	0.0610013	0.263628	14.8727	-6.75272	0.000659593	0.00663389	0.00341912	0.079418	TRUE	FALSE	Bacteria	Bacteroidota	Bacteroidia	Chitinophagales	Chitinophagaceae	Ferruginibacter	0	0	506	0	548	0	0	0	0	52	0	130	0	92	0	0
41	ASV1438	0.704256	-1.32034	0.152909	0.332904	4.60572	-3.96612	0.00366991	0.00739971	0.0160717	0.079418	TRUE	FALSE	Bacteria	Bacillota	Clostridia	Oscillospirales	Ruminococcaceae	Faecalibacterium	24	0	0	0	250	56	0	0	358	0	246	0	58	20	0	78
48	ASV1517	1.14513	-2.3422	0.385919	0.490733	2.96728	-4.77287	0.0312549	0.00500209	0.0853627	0.079418	FALSE	FALSE	Bacteria	Bacillota	Bacilli	Lactobacillales	Carnobacteriaceae	Carnobacterium	0	74	1266	256	0	0	160	0	14352	206	0	0	0	66	0	0
98	ASV240	0.705288	-1.42895	0.119621	0.427892	5.89602	-3.33952	5.27046e-05	0.00532694	0.000334674	0.079418	TRUE	FALSE	Bacteria	Actinomycetota	Actinobacteria_2	Mycobacteriales	Dietziaceae_2	Dietzia_2	0	568	5052	794	1630	360	2734	614	2418	732	1616	1214	974	48	1024	374
103	ASV2591	0.936365	-1.69414	0.0975643	0.413693	9.59742	-4.09515	7.31778e-05	0.00639211	0.000432259	0.079418	TRUE	FALSE	Bacteria	Actinomycetota	Actinobacteria_2	Micrococcales_2	Dermabacteraceae_2	Brachybacterium_2	0	0	670	88	280	62	934	0	0	418	0	16	0	294	0	0
119	ASV3	-0.543229	1.1843	0.29052	0.386741	-1.86985	3.06225	0.0825621	0.00844207	0.18273	0.079418	FALSE	FALSE	Bacteria	Bacillota	Bacilli	Lactobacillales	Lactobacillaceae	Lactobacillus	43	2678	2746	5590	1013	4548	3528	6809	1901	9529	3356	6868	1939	8548	2448	3098
150	ASV393	1.58057	-1.98974	6.1492e-06	0.313415	257036	-6.34857	1.29864e-16	0.00790589	2.53733e-15	0.079418	TRUE	FALSE	Bacteria	Pseudomonadota	Alphaproteobacteria_2	Rhodospirillales_2	Incertae Sedis_407	Incertae Sedis_813	0	0	0	0	1818	0	0	0	0	238	0	1022	0	330	0	92
200	ASV578	-1.12067	1.51025	0.0898044	0.310802	-12.479	4.85919	0.000237172	0.00828415	0.0013387	0.079418	TRUE	FALSE	Bacteria	Bacillota	Bacilli	Lactobacillales	Lactobacillaceae	Latilactobacillus	0	0	0	340	0	0	0	0	100	936	0	436	188	1998	0	0
206	ASV6271	2.20763	-2.86738	6.1492e-06	0.25152	359011	-11.4002	7.75864e-12	0.00760675	1.03721e-10	0.079418	TRUE	FALSE	Bacteria	Myxococcota	Polyangiia	Polyangiales_2	Polyangiaceae_2	Pajaroellobacter_2	0	0	0	0	1530	0	0	78	0	170	0	0	0	0	0	64
220	ASV7089	0.957074	-1.61002	0.252331	0.442631	3.79292	-3.63738	0.00528974	0.00661398	0.0216709	0.079418	TRUE	FALSE	Bacteria	Actinomycetota	Actinobacteria_2	Propionibacteriales_2	Propionibacteriaceae_2	Microlunatus_2	0	298	0	0	736	62	198	110	2994	76	0	0	0	45	228	322
233	ASV747	-0.694578	1.15017	0.130573	0.290354	-5.31945	3.96125	0.00179613	0.0074411	0.00844845	0.079418	TRUE	FALSE	Bacteria	Bacillota	Clostridia	Peptostreptococcales-Tissierellales	Family XI	Finegoldia	0	266	0	0	110	192	40	0	0	0	0	105	0	147	28	176
235	ASV7532	2.33223	-3.21453	6.1492e-06	0.281133	379274	-11.4342	6.95175e-12	0.00756204	9.80969e-11	0.079418	TRUE	FALSE	Bacteria	Acidobacteriota	Vicinamibacteria	Vicinamibacterales	Vicinamibacteraceae	Luteitalea	0	0	0	0	1646	0	0	0	0	118	0	136	0	40	0	0
236	ASV7707	2.92619	-3.87837	6.1492e-06	0.316037	475865	-12.2719	4.41604e-12	0.00657473	6.59809e-11	0.079418	TRUE	FALSE	Bacteria	Pseudomonadota	Alphaproteobacteria_2	Sphingomonadales_2	Sphingomonadaceae_2	Tsuneonella	0	0	0	0	1870	0	0	0	0	0	0	162	0	30	0	18
204	ASV5956	1.32204	-1.70619	6.1492e-06	0.28071	214994	-6.07811	2.21919e-16	0.00894098	3.75783e-15	0.0811075	TRUE	FALSE	Bacteria	Pseudomonadota	Alphaproteobacteria_2	Acetobacterales_2	Acetobacteraceae_2	Rubritepida_2	0	0	0	278	1690	0	0	0	0	778	0	0	0	654	0	142
69	ASV1845	0.66998	-1.29421	0.172565	0.366154	3.88247	-3.5346	0.00603373	0.00953869	0.0243265	0.0811427	TRUE	FALSE	Bacteria	Pseudomonadota	Alphaproteobacteria_2	Rhodobacterales_2	Paracoccaceae	Paracoccus_2	0	198	0	544	0	0	0	0	2308	66	390	0	398	231	1040	370
70	ASV18502	1.87485	-2.57116	6.1492e-06	0.253534	304893	-10.1413	1.07573e-11	0.00958379	1.36618e-10	0.0811427	TRUE	FALSE	Bacteria	Bacteroidota	Bacteroidia	Chitinophagales	Chitinophagaceae	Flavisolibacter	0	0	0	0	668	0	0	44	0	0	0	98	0	62	0	0
177	ASV4730	-0.881325	1.04333	6.1492e-06	0.262738	-143324	3.97099	3.13845e-25	0.0106257	2.65722e-23	0.0870618	TRUE	FALSE	Bacteria	Chloroflexota	KD4-96_2	Incertae Sedis_65	Incertae Sedis_208	Incertae Sedis_466	0	324	0	330	96	144	0	556	0	0	0	326	0	0	0	312
27	ASV1298	-0.918327	1.43264	0.283798	0.441987	-3.23584	3.24136	0.0119518	0.0118534	0.0421634	0.0885519	TRUE	FALSE	Bacteria	Bacillota	Bacilli	Lactobacillales	Lactobacillaceae	Leuconostoc	0	206	40	294	0	450	120	980	0	0	174	662	0	0	536	1294
43	ASV14426	0.784507	-1.42888	0.0442102	0.255209	17.7449	-5.59886	0.000390215	0.0112568	0.00215467	0.0885519	TRUE	FALSE	Bacteria	Bacillota	Clostridia	Peptostreptococcales-Tissierellales	Natronincolaceae	Alkaliphilus	0	0	0	224	0	116	0	0	478	88	0	0	0	0	574	0
251	ASV9460	1.46644	-1.95762	6.1492e-06	0.353555	238477	-5.53695	1.62604e-16	0.0116112	2.9501e-15	0.0885519	TRUE	FALSE	Bacteria	Chloroflexota	Ktedonobacteria_2	C0119_2	Incertae Sedis_211	Incertae Sedis_469	0	0	0	178	1300	0	0	280	0	952	0	0	0	72	0	0
68	ASV18248	0.677443	-1.61079	0.156833	0.325117	4.31951	-4.95451	0.0228629	0.0157826	0.0675253	0.114537	FALSE	FALSE	Bacteria	Pseudomonadota	Alphaproteobacteria_2	Hyphomicrobiales	Beijerinckiaceae_2	Microvirga_2	0	0	0	0	0	0	74	86	0	0	304	0	0	0	354	14
187	ASV5188	0.473209	-1.17091	0.213054	0.361611	2.22107	-3.23803	0.0680972	0.0177308	0.160155	0.122157	FALSE	FALSE	Bacteria	Pseudomonadota	Gammaproteobacteria_2	Enterobacterales_2	Alteromonadaceae_2	Alishewanella_2	0	0	1228	310	510	90	88	0	0	176	568	48	0	0	0	0
218	ASV6970	-0.89958	1.186	0.14982	0.305427	-6.00439	3.88309	0.00387213	0.0177946	0.0166699	0.122157	TRUE	FALSE	Bacteria	Myxococcota	Myxococcia	Myxococcales	Myxococcaceae	P3OB-42	0	0	384	216	0	324	0	0	0	404	0	594	36	0	0	0
50	ASV1526	-0.650301	1.02393	0.17661	0.346554	-3.68213	2.95462	0.0062001	0.0182961	0.0246067	0.122295	TRUE	FALSE	Bacteria	Pseudomonadota	Gammaproteobacteria_2	Pseudomonadales_2	Marinomonadaceae_2	Marinomonas_2	0	882	334	0	0	706	168	0	0	2550	0	2140	352	640	890	416
174	ASV4623	0.623165	-2.65559	0.265765	0.371546	2.34479	-7.14741	0.143692	0.0190184	0.272371	0.123565	FALSE	FALSE	Bacteria	Bdellovibrionota	Bacteriovoracia	Bacteriovoracales	Bacteriovoracaceae	Peredibacter	0	0	0	0	1012	18	0	0	70	0	380	0	0	0	0	0
222	ASV7090	-0.954521	1.48831	0.327171	0.439015	-2.9175	3.39011	0.0331097	0.019459	0.0894667	0.123565	FALSE	FALSE	Bacteria	Patescibacteria	Parcubacteria	Candidatus Kaiserbacteria	Incertae Sedis_341	Incertae Sedis_677	0	298	118	496	0	344	0	104	10	0	0	0	270	0	0	0
3	ASV10408	-0.666928	1.32768	0.316439	0.408543	-2.1076	3.2498	0.0888915	0.0227009	0.192978	0.128134	FALSE	FALSE	Bacteria	Actinomycetota	Actinobacteria_2	Actinomycetales_2	Actinomycetaceae_2	Actinotignum_2	0	0	324	0	0	148	0	260	8	0	88	208	66	0	0	0
93	ASV2300	0.321013	-0.873819	0.139969	0.298389	2.29346	-2.92846	0.0555235	0.0220726	0.134314	0.128134	FALSE	FALSE	Bacteria	Actinomycetota	Actinobacteria_2	Frankiales_2	Geodermatophilaceae_2	Klenkia_2	0	434	1258	0	0	174	316	542	0	0	614	0	944	220	1036	0
209	ASV6572	0.799193	-1.28672	0.21682	0.348064	3.68598	-3.69679	0.0210931	0.020894	0.064681	0.128134	FALSE	FALSE	Bacteria	Pseudomonadota	Alphaproteobacteria_2	Caulobacterales_2	Caulobacteraceae_2	Caulobacter_2	0	0	0	0	2040	342	0	120	0	210	232	0	0	192	0	0
230	ASV7276	1.11315	-1.58504	6.1492e-06	0.241385	181024	-6.56642	3.05159e-11	0.0224154	3.5232e-10	0.128134	TRUE	FALSE	Bacteria	Verrucomicrobiota	Verrucomicrobiia	Chthoniobacterales_2	Chthoniobacteraceae_2	Candidatus Udaeobacter_2	0	0	0	372	1202	0	0	0	0	306	0	288	0	0	0	0
248	ASV9095	-0.806401	1.29333	0.0258528	0.291353	-31.192	4.43903	7.23995e-05	0.0212545	0.000432259	0.128134	TRUE	FALSE	Bacteria	Fusobacteriota	Fusobacteriia	Fusobacteriales	Leptotrichiaceae	Pseudoleptotrichia	0	0	0	206	0	530	0	902	0	0	162	0	86	0	0	0
21	ASV12499	0.87144	-1.58341	0.305258	0.495729	2.85476	-3.19411	0.0356244	0.0241536	0.0952485	0.130532	FALSE	FALSE	Bacteria	Bacteroidota	Bacteroidia	Cytophagales	Hymenobacteraceae	Hymenobacter	0	6	48	0	808	0	0	0	0	162	0	28	0	0	106	30
252	ASV9606	1.2467	-1.63906	6.1492e-06	0.25887	202742	-6.3316	2.43283e-11	0.0240482	2.94257e-10	0.130532	TRUE	FALSE	Bacteria	Pseudomonadota	Alphaproteobacteria_2	Micropepsales_2	Micropepsaceae_2	Incertae Sedis_795	0	0	0	0	1464	0	0	0	0	0	0	344	0	664	0	152
38	ASV13819	0.953951	-1.46775	0.237924	0.356206	4.00948	-4.12052	0.0278355	0.0259074	0.0768501	0.137093	FALSE	FALSE	Bacteria	Pseudomonadota	Alphaproteobacteria_2	Sphingomonadales_2	Sphingomonadaceae_2	Ellin6055_2	0	0	0	0	1664	0	0	0	0	108	0	194	106	0	0	64
6	ASV10646	-0.815497	1.23307	0.183327	0.327481	-4.44831	3.76531	0.0211359	0.0327707	0.064681	0.157989	FALSE	FALSE	Bacteria	Bacillota	Thermoanaerobacteria	Thermoanaerobacterales	Family III	Thermoanaerobacterium	0	0	0	0	0	98	0	264	26	0	198	342	0	0	0	0
26	ASV1279	0.47522	-0.790416	0.126112	0.267355	3.76824	-2.95643	0.0130465	0.031649	0.0453945	0.157989	TRUE	FALSE	Bacteria	Bacillota	Clostridia	Lachnospirales	Lachnospiraceae	[Eubacterium] eligens group	168	222	0	0	268	184	486	0	308	0	0	0	512	0	0	0
71	ASV1869	0.913321	-1.5035	0.457145	0.594558	1.99788	-2.52876	0.076815	0.0323009	0.174659	0.157989	FALSE	FALSE	Bacteria	Pseudomonadota	Alphaproteobacteria_2	Caulobacterales_2	Caulobacteraceae_2	Brevundimonas_2	0	0	0	476	1598	150	0	162	4170	120	764	46	0	437	26	32
148	ASV3919	0.418274	-0.804487	0.167293	0.303639	2.50025	-2.64949	0.0409774	0.0329662	0.106207	0.157989	FALSE	FALSE	Bacteria	Actinomycetota	Actinobacteria_2	Micrococcales_2	Microbacteriaceae_2	Frigoribacterium_2	0	0	0	0	0	122	164	76	112	114	634	0	108	61	0	54
224	ASV713	0.706747	-1.08465	0.225178	0.365332	3.13861	-2.96894	0.0257066	0.0311953	0.0733649	0.157989	FALSE	FALSE	Bacteria	Bacteroidota	Bacteroidia	Bacteroidales	Prevotellaceae	Incertae Sedis_316	258	0	0	52	124	176	156	0	0	0	0	152	262	0	0	0
46	ASV1501	-1.02088	1.60084	0.21978	0.437392	-4.64502	3.65997	0.0188108	0.0352458	0.0607415	0.165786	FALSE	FALSE	Bacteria	Bacteroidota	Bacteroidia	Sphingobacteriales	Sphingobacteriaceae	Sphingobacterium	0	0	0	0	818	0	0	232	94	3800	0	3250	0	0	0	0
32	ASV1321	-0.468875	1.23941	0.405097	0.513271	-1.15744	2.41472	0.276886	0.0389462	0.450828	0.169325	FALSE	FALSE	Bacteria	Verrucomicrobiota	Lentisphaeria	Victivallales	Victivallaceae	Victivallis	2	364	374	500	90	0	0	0	220	0	0	252	360	874	516	1222
67	ASV18051	0.613075	-1.20597	0.00830379	0.250908	73.8308	-4.80642	0.000183403	0.0406647	0.00105873	0.169325	TRUE	FALSE	Bacteria	Pseudomonadota	Gammaproteobacteria_2	Lysobacterales	Lysobacteraceae	Luteimonas_2	0	0	0	0	248	0	0	0	0	142	0	66	0	0	274	0
129	ASV3159	-0.532794	0.96802	0.137425	0.370316	-3.87697	2.61404	0.00819944	0.0399038	0.0310844	0.169325	TRUE	FALSE	Bacteria	Actinomycetota	Actinobacteria_2	Micrococcales_2	Brevibacteriaceae_2	Brevibacterium_2	0	0	0	3558	0	0	98	410	368	258	480	0	0	0	164	312
135	ASV3523	1.33385	-1.82382	0.273424	0.37773	4.87833	-4.82837	0.0395444	0.0403179	0.104628	0.169325	FALSE	FALSE	Bacteria	Bacillota	Clostridia	Oscillospirales	Oscillospiraceae	Intestinimonas	1232	214	0	0	254	0	0	236	0	0	0	0	0	0	0	0
137	ASV3557	0.585417	-1.17563	0.273636	0.390154	2.1394	-3.01326	0.0991547	0.0394239	0.208143	0.169325	FALSE	FALSE	Bacteria	Actinomycetota	Actinobacteria_2	Mycobacteriales	Nocardiaceae_2	Rhodococcus_2	0	214	0	0	1802	96	0	0	0	68	128	0	0	0	174	0
153	ASV4046	-0.253168	1.27103	0.0880372	0.259578	-2.8757	4.89652	0.102642	0.0392681	0.210959	0.169325	FALSE	FALSE	Bacteria	Spirochaetota	Leptospirae	Leptospirales	Leptospiraceae	Turneriella	0	0	0	0	0	0	412	0	0	0	208	0	136	0	0	624
237	ASV7884	-0.302559	0.90489	0.1666	0.297193	-1.81608	3.04479	0.143529	0.0382225	0.272371	0.169325	FALSE	FALSE	Bacteria	Pseudomonadota	Alphaproteobacteria_2	Rickettsiales_2	SM2D12_2	Incertae Sedis_827	0	0	0	0	46	278	0	462	250	0	370	0	122	0	0	0
106	ASV2640	-0.698743	0.875117	0.00336258	0.25895	-207.8	3.37948	2.45754e-07	0.043108	1.78347e-06	0.175373	TRUE	FALSE	Bacteria	Bacillota	Bacilli	Thermoactinomycetales	Thermoactinomycetaceae	Melghirimyces	0	0	236	0	0	0	0	632	0	386	176	226	0	0	0	0
179	ASV4944	0.568993	-0.842035	0.137898	0.313472	4.12618	-2.68616	0.00911881	0.043498	0.0335678	0.175373	TRUE	FALSE	Bacteria	Acidobacteriota	Vicinamibacteria	Vicinamibacterales	Vicinamibacteraceae	Incertae Sedis_118	0	302	400	0	1034	120	0	558	0	172	0	0	0	0	0	162
89	ASV2144	-1.48366	2.07395	0.234478	0.754173	-6.3275	2.74997	0.00319271	0.0513759	0.0147445	0.198783	TRUE	FALSE	Bacteria	Actinomycetota	Actinobacteria_2	Actinomycetales_2	Actinomycetaceae_2	F0332_2	0	0	0	202	0	0	0	316	0	0	10	8	0	14731	108	0
114	ASV2869	0.830123	-1.0455	6.1492e-06	0.247296	134997	-4.2277	5.48721e-11	0.0516523	5.8073e-10	0.198783	TRUE	FALSE	Bacteria	Pseudomonadota	Gammaproteobacteria_2	Enterobacterales_2	Succinivibrionaceae_2	Ruminobacter_2	0	0	0	0	198	0	0	0	0	94	0	62	0	0	0	78
143	ASV3681	0.422596	-0.695136	0.0704515	0.294241	5.99839	-2.36247	0.000543129	0.0501587	0.00287406	0.198783	TRUE	FALSE	Bacteria	Pseudomonadota	Gammaproteobacteria_2	Pseudomonadales_2	Pseudomonadaceae_2	Thiopseudomonas_2	0	76	1053	222	0	354	0	0	356	260	0	246	0	391	0	214
132	ASV328	1.04189	-1.25931	0.159202	0.302908	6.54447	-4.15739	0.022561	0.0532758	0.0674175	0.199001	FALSE	FALSE	Bacteria	Bacteroidota	Bacteroidia	Bacteroidales	Barnesiellaceae	Barnesiella	632	548	0	0	0	0	0	0	0	302	0	0	446	0	0	0
147	ASV3885	0.880132	-1.24081	6.1492e-06	0.297256	143130	-4.1742	4.88137e-11	0.052881	5.39073e-10	0.199001	TRUE	FALSE	Bacteria	Pseudomonadota	Alphaproteobacteria_2	Sphingomonadales_2	Sphingomonadaceae_2	Croceibacterium	0	0	0	196	324	0	0	208	0	0	0	40	0	0	0	0
180	ASV4959	-0.652738	0.764373	0.0471919	0.253406	-13.8316	3.01639	0.000817981	0.0569218	0.00415534	0.209538	TRUE	FALSE	Bacteria	Pseudomonadota	Alphaproteobacteria_2	Hyphomicrobiales	Rhizobiaceae_2	Daeguia_2	0	0	196	296	0	0	0	334	0	0	240	534	0	0	0	0
186	ASV5184	0.546366	-1.01968	0.0781732	0.256402	6.98917	-3.97687	0.0198635	0.0578015	0.0622881	0.209737	FALSE	FALSE	Bacteria	Pseudomonadota	Alphaproteobacteria_2	Hyphomicrobiales	Beijerinckiaceae_2	Lichenibacterium	0	0	0	0	0	0	0	80	186	0	0	0	0	0	328	72
5	ASV10510	-0.471435	0.985444	0.0744723	0.254521	-6.33034	3.87177	0.0240575	0.0606983	0.0694386	0.215435	FALSE	FALSE	Bacteria	Bacillota	Bacilli	Bacillales	Planococcaceae	Lysinibacillus	0	0	218	388	0	0	164	0	0	0	84	0	0	0	0	0
165	ASV4317	0.315635	-1.0307	0.0867531	0.267098	3.63831	-3.85887	0.0679359	0.0610682	0.160155	0.215435	FALSE	FALSE	Bacteria	Actinomycetota	Actinobacteria_2	Propionibacteriales_2	Propionibacteriaceae_2	Tessaracoccus_2	0	0	944	0	0	0	0	182	0	102	254	0	0	0	0	0
136	ASV3556	0.546075	-0.989348	0.301239	0.468657	1.81276	-2.11103	0.103282	0.0639629	0.210959	0.219548	FALSE	FALSE	Bacteria	Actinomycetota	Actinobacteria_2	Micrococcales_2	Microbacteriaceae_2	Microbacterium_2	0	230	0	252	1164	66	62	24	888	306	204	126	0	170	0	0
225	ASV714	-0.516763	0.829905	0.229954	0.384949	-2.24725	2.15588	0.0548023	0.0631937	0.133844	0.219548	FALSE	FALSE	Bacteria	Pseudomonadota	Alphaproteobacteria_2	Hyphomicrobiales	Rhizobiaceae_2	Agrobacterium	0	0	0	0	0	200	0	398	56	1634	280	610	298	352	448	514
181	ASV5030	-0.230071	0.792432	0.268199	0.372673	-0.857835	2.12634	0.415942	0.0661687	0.575208	0.224091	FALSE	FALSE	Bacteria	Bacillota	Clostridia	Lachnospirales	Lachnospiraceae	Moryella	15	426	36	220	68	142	0	240	182	0	172	0	328	0	0	0
141	ASV365	0.42273	-0.899158	0.289963	0.451648	1.45788	-1.99084	0.168606	0.0679452	0.312599	0.22708	FALSE	FALSE	Bacteria	Deinococcota	Deinococci	Deinococcales	Deinococcaceae	Deinococcus	0	276	1761	339	3646	254	456	221	650	1654	1914	890	322	1441	2720	224
125	ASV3097	0.81213	-1.16076	0.270162	0.527199	3.00609	-2.20175	0.0238204	0.0699334	0.0694386	0.230689	FALSE	FALSE	Bacteria	Candidatus Kapabacteria	Kapabacteria_2	Kapabacteriales_2	Incertae Sedis_161	Incertae Sedis_397	0	0	0	242	4116	0	0	38	0	1492	256	398	0	318	0	874
112	ASV2819	-0.598284	0.874826	0.0478158	0.246838	-12.5122	3.54413	0.00632693	0.0712129	0.0247237	0.231898	TRUE	FALSE	Bacteria	Actinomycetota	Acidimicrobiia_2	Microtrichales_2	Incertae Sedis_83	Incertae Sedis_123	0	402	0	0	0	0	0	0	146	0	240	0	0	464	0	0
33	ASV134	0.2364	-0.936498	0.111725	0.270017	2.1159	-3.46829	0.168605	0.0740202	0.312599	0.235014	FALSE	FALSE	Bacteria	Pseudomonadota	Gammaproteobacteria_2	Burkholderiales_2	Comamonadaceae_2	Comamonas_2	0	0	0	0	0	48	154	0	0	0	78	0	0	0	206	0
211	ASV6743	-0.517944	0.679032	0.131889	0.282003	-3.92713	2.40789	0.0171445	0.0737231	0.0565544	0.235014	FALSE	FALSE	Bacteria	Bacillota	Bacilli	Bacillales	Bacillaceae	Geobacillus	0	0	224	0	0	0	0	210	334	444	72	236	0	0	0	0
34	ASV13454	0.173416	-0.606722	0.0409202	0.255764	4.23791	-2.37219	0.0132858	0.0766379	0.0456024	0.239947	TRUE	FALSE	Bacteria	Actinomycetota	Actinobacteria_2	Pseudonocardiales_2	Pseudonocardiaceae_2	Saccharomonospora_2	0	166	250	0	208	0	0	0	212	0	0	0	136	0	0	46
110	ASV268	-0.872562	1.10665	0.0333758	0.46845	-26.1435	2.36236	1.27195e-05	0.0774631	8.502e-05	0.239947	TRUE	FALSE	Bacteria	Pseudomonadota	Gammaproteobacteria_2	Gammaproteobacteria Incertae Sedis_2	Unknown Family_7	Acidibacter_2	0	1664	518	554	0	5570	0	0	0	0	0	0	0	120	194	0
158	ASV4225	-0.44833	0.725732	0.052097	0.276339	-8.60568	2.62623	0.00329911	0.0785789	0.0149638	0.24047	TRUE	FALSE	Bacteria	Actinomycetota	Actinobacteria_2	Frankiales_2	Incertae Sedis_88	Incertae Sedis_134	0	0	264	0	0	342	0	376	0	0	0	0	0	0	80	88
12	ASV1105	1.00531	-1.17855	6.1492e-06	0.509097	163486	-2.31498	8.39905e-21	0.0815852	3.04766e-19	0.240775	TRUE	FALSE	Bacteria	Bacillota	Bacilli	Lactobacillales	Enterococcaceae	Enterococcus	0	0	0	650	0	342	0	8	0	289	0	0	448	0	0	252
15	ASV11610	0.323008	-0.861021	0.217904	0.336999	1.48234	-2.55497	0.234865	0.08358	0.404539	0.240775	FALSE	FALSE	Bacteria	Actinomycetota	Actinobacteria_2	Micrococcales_2	Microbacteriaceae_2	Agrococcus_2	0	0	0	0	78	0	0	0	1190	90	212	0	0	0	0	108
25	ASV1275	-0.428553	0.800733	0.196183	0.347944	-2.18445	2.30133	0.0942747	0.0828181	0.201225	0.240775	FALSE	FALSE	Bacteria	Bacillota	Clostridia	Lachnospirales	Lachnospiraceae	Howardella	0	652	0	0	0	510	0	152	496	0	278	0	40	0	0	0
44	ASV1443	0.629267	-1.1987	0.336672	0.602932	1.86908	-1.98812	0.103818	0.0871326	0.210959	0.240775	FALSE	FALSE	Bacteria	Bacteroidota	Bacteroidia	Bacteroidales	Tannerellaceae	Parabacteroides	1155	232	679	670	160	0	0	768	0	12	524	0	276	0	0	0
49	ASV1524	-0.631907	0.976487	0.383053	0.517062	-1.64966	1.88853	0.124924	0.0833608	0.247896	0.240775	FALSE	FALSE	Bacteria	Actinomycetota	Actinobacteria_2	Micrococcales_2	Micrococcaceae_2	Kocuria_2	0	280	832	774	52	140	20	220	582	466	198	1250	0	949	476	729
97	ASV2346	0.294118	-0.787898	0.235755	0.363096	1.24756	-2.16994	0.267437	0.082149	0.438252	0.240775	FALSE	FALSE	Bacteria	Bacteroidota	Bacteroidia	Flavobacteriales	Weeksellaceae	Cloacibacterium	0	0	109	105	195	26	0	0	0	0	206	0	0	0	18	19
124	ASV3058	0.68592	-0.994933	6.1492e-06	0.310489	111546	-3.20441	8.03692e-11	0.0851353	8.16551e-10	0.240775	TRUE	FALSE	Bacteria	Bacillota	Bacilli	Bacillales	Planococcaceae	Sporosarcina	0	0	0	270	0	0	0	0	278	0	0	30	0	0	0	76
175	ASV4648	0.235506	-0.576144	0.0908414	0.255553	2.59249	-2.2545	0.0605246	0.0872097	0.145031	0.240775	FALSE	FALSE	Bacteria	Actinomycetota	Thermoleophilia_2	Gaiellales_2	Incertae Sedis_101	Incertae Sedis_176	0	0	0	236	398	0	436	0	220	0	0	0	0	270	0	118
205	ASV613	0.236146	-0.534883	0.131971	0.286348	1.78938	-1.86795	0.0988029	0.0863726	0.208143	0.240775	FALSE	FALSE	Bacteria	Pseudomonadota	Alphaproteobacteria_2	Hyphomicrobiales	Rhizobiaceae_2	Aureimonas_2	0	810	988	918	0	294	636	560	1140	524	1926	436	900	1081	1652	822
130	ASV32	-0.25591	0.60966	0.207495	0.336165	-1.23333	1.81357	0.23776	0.0912317	0.405062	0.24917	FALSE	FALSE	Bacteria	Bacillota	Bacilli	Lactobacillales	Streptococcaceae	Streptococcus	242	10556	9729	13204	3479	5406	7438	12522	4939	8064	8734	9151	6678	27692	6630	3825
16	ASV1171	0.390411	-0.674889	0.115511	0.306613	3.37987	-2.20111	0.0277889	0.0925384	0.0768501	0.250051	FALSE	FALSE	Bacteria	Bdellovibrionota	Oligoflexia	0319-6G20	Incertae Sedis_154	Incertae Sedis_375	0	234	0	0	872	214	0	0	326	0	0	706	0	172	0	0
197	ASV5717	0.493878	-0.674693	0.0847425	0.27852	5.82798	-2.42242	0.0100623	0.0939648	0.0365119	0.251232	TRUE	FALSE	Bacteria	Pseudomonadota	Gammaproteobacteria_2	Burkholderiales_2	Comamonadaceae_2	Aquabacterium_2	0	0	0	0	306	92	0	0	0	72	0	0	0	0	118	158
57	ASV1660	-0.37508	0.734657	0.289172	0.392193	-1.29708	1.8732	0.235716	0.103191	0.404539	0.273027	FALSE	FALSE	Bacteria	Bacillota	Bacilli	Lactobacillales	Aerococcaceae	Facklamia	0	0	196	614	0	278	188	0	28	394	0	0	404	0	242	130
172	ASV4618	0.424009	-0.879555	0.121861	0.312163	3.47946	-2.81761	0.0735968	0.10626	0.171501	0.278248	FALSE	FALSE	Bacteria	Myxococcota	Myxococcia	Myxococcales	Myxococcaceae	Incertae Sedis_604	0	0	0	0	776	0	0	0	270	0	0	0	0	106	0	308
157	ASV4208	-0.420632	1.18836	0.335772	0.428715	-1.25273	2.77191	0.336923	0.109235	0.512446	0.283119	FALSE	FALSE	Bacteria	Actinomycetota	Actinobacteria_2	Micrococcales_2	Microbacteriaceae_2	Rathayibacter_2	0	0	16	0	78	0	0	0	0	0	0	0	0	300	384	0
31	ASV132	0.278736	-0.62917	0.153772	0.368933	1.81266	-1.70537	0.0930324	0.111888	0.200256	0.287066	FALSE	FALSE	Bacteria	Actinomycetota	Actinobacteria_2	Micrococcales_2	Micrococcaceae_2	Micrococcus_2	0	950	5092	1126	1422	2082	3848	911	1836	1380	1758	920	820	225	986	1330
30	ASV13165	-0.482543	0.897319	0.181397	0.332624	-2.66015	2.6977	0.117023	0.114322	0.235904	0.288176	FALSE	FALSE	Bacteria	Actinomycetota	Acidimicrobiia_2	Microtrichales_2	Ilumatobacteraceae_2	Incertae Sedis_122	0	0	172	0	12	0	0	50	0	0	0	0	0	0	0	136
140	ASV3633	0.470154	-0.692693	0.183176	0.314086	2.56668	-2.20543	0.0827319	0.11459	0.18273	0.288176	FALSE	FALSE	Bacteria	Pseudomonadota	Gammaproteobacteria_2	Burkholderiales_2	Comamonadaceae_2	Variovorax_2	0	0	0	0	48	50	0	102	0	0	504	0	0	0	0	64
55	ASV1567	0.383737	-0.712752	0.141881	0.384931	2.70465	-1.85164	0.0425472	0.123289	0.109162	0.295428	FALSE	FALSE	Bacteria	Bacteroidota	Bacteroidia	Bacteroidales	Prevotellaceae	Alloprevotella	0	0	0	250	0	0	998	0	0	312	248	42	246	0	0	498
72	ASV189	-0.245689	0.354128	0.058697	0.214856	-4.18572	1.64821	0.00106762	0.123253	0.00531714	0.295428	TRUE	FALSE	Bacteria	Actinomycetota	Actinobacteria_2	Mycobacteriales	Corynebacteriaceae_2	Corynebacterium_2	0	4603	5689	7722	2703	4123	4181	5673	3744	6654	5097	4620	4165	6002	2895	5698
81	ASV201	-0.562535	0.887623	0.193396	0.522529	-2.90872	1.69871	0.015599	0.120219	0.0521334	0.295428	FALSE	FALSE	Bacteria	Pseudomonadota	Gammaproteobacteria_2	Burkholderiales_2	Burkholderiaceae_2	Lautropia_2	0	536	348	0	140	150	116	646	0	588	332	558	32	1589	0	16
108	ASV267	1.21598	-1.69037	0.877861	0.99057	1.38516	-1.70646	0.199371	0.122107	0.35915	0.295428	FALSE	FALSE	Bacteria	Actinomycetota	Actinobacteria_2	Bifidobacteriales_2	Bifidobacteriaceae_2	Bifidobacterium_2	78687	630	0	292	93	16	182	0	0	373	0	146	84	283	0	143
133	ASV3435	-0.491858	0.779577	0.274557	0.395962	-1.79146	1.96882	0.147699	0.120332	0.277892	0.295428	FALSE	FALSE	Bacteria	Pseudomonadota	Alphaproteobacteria_2	Acetobacterales_2	Acetobacteraceae_2	Roseomonas_2	0	58	78	0	0	178	0	0	362	0	0	198	0	0	12	0
75	ASV1930	-0.487741	0.884852	0.428871	0.520757	-1.13727	1.69916	0.28834	0.127714	0.465578	0.303173	FALSE	FALSE	Bacteria	Actinomycetota	Actinobacteria_2	Frankiales_2	Sporichthyaceae_2	hgcI clade_2	0	0	0	160	16	254	150	136	1326	428	40	108	18	0	0	0
18	ASV1219	-0.450046	0.752839	0.318547	0.4614	-1.41281	1.63164	0.188071	0.133807	0.34367	0.314694	FALSE	FALSE	Bacteria	Pseudomonadota	Gammaproteobacteria_2	Burkholderiales_2	Comamonadaceae_2	Paucibacter_2	0	844	818	190	56	764	392	0	0	704	634	260	42	1534	540	0
53	ASV1539	-0.361063	0.517034	0.169368	0.303523	-2.13183	1.70344	0.0770148	0.139376	0.174659	0.321833	FALSE	FALSE	Bacteria	Bacillota	Bacilli	Staphylococcales	Staphylococcaceae	Auricoccus-Abyssicoccus	0	438	288	1114	0	350	986	492	308	0	0	0	0	0	178	0
76	ASV19418	0.173258	-0.642156	0.106171	0.267397	1.63188	-2.4015	0.244293	0.138311	0.408226	0.321833	FALSE	FALSE	Bacteria	Pseudomonadota	Gammaproteobacteria_2	Burkholderiales_2	Comamonadaceae_2	Hydrogenophaga_2	0	0	0	34	80	0	28	0	0	0	0	0	46	0	0	0
155	ASV4071	0.238108	-0.458843	0.0243059	0.272949	9.79631	-1.68106	6.51238e-05	0.143748	0.00040345	0.328937	TRUE	FALSE	Bacteria	Pseudomonadota	Gammaproteobacteria_2	Burkholderiales_2	Comamonadaceae_2	Inhella_2	0	246	0	116	0	104	254	0	0	90	222	290	190	0	0	0
184	ASV5121	-0.541371	0.915934	0.303072	0.539377	-1.78628	1.69814	0.134106	0.150238	0.264053	0.340717	FALSE	FALSE	Bacteria	Patescibacteria	Parcubacteria	Incertae Sedis_128	Incertae Sedis_362	Incertae Sedis_698	0	358	536	0	110	34	12	80	0	0	0	0	0	0	0	1144
234	ASV75	-0.335957	0.52338	0.204352	0.348059	-1.64401	1.50371	0.124126	0.156557	0.247896	0.351906	FALSE	FALSE	Bacteria	Pseudomonadota	Gammaproteobacteria_2	Pseudomonadales_2	Moraxellaceae_2	Acinetobacter_2	0	4880	15610	6244	1278	3274	5676	5019	2422	15745	7026	16153	3426	7059	2468	4205
160	ASV4242	0.218604	-0.60423	0.16679	0.40318	1.31066	-1.49866	0.222431	0.168191	0.395087	0.374742	FALSE	FALSE	Bacteria	Actinomycetota	Actinobacteria_2	Kitasatosporales	Streptomycetaceae_2	Streptomyces_2	0	426	1108	912	0	98	204	138	824	0	190	278	310	60	0	0
7	ASV10676	-0.474603	0.629148	0.16552	0.30033	-2.86735	2.09485	0.103151	0.171186	0.210959	0.378097	FALSE	FALSE	Bacteria	Bacillota	Bacilli	Bacillales	Bacillaceae	Litchfieldia	0	0	50	0	0	126	0	162	244	0	0	0	0	0	0	0
202	ASV5810	0.210331	-0.563851	0.145954	0.371378	1.44108	-1.51827	0.192757	0.17274	0.349716	0.37824	FALSE	FALSE	Bacteria	Chloroflexota	Gitt-GS-136_2	Incertae Sedis_62	Incertae Sedis_205	Incertae Sedis_463	0	0	388	0	68	388	0	174	186	50	320	0	276	0	0	34
82	ASV2011	-0.472539	0.587106	0.149667	0.292543	-3.15728	2.0069	0.0873701	0.182567	0.19131	0.392984	FALSE	FALSE	Bacteria	Bacteroidota	Bacteroidia	Bacteroidales	Paludibacteraceae	F0058	0	866	1454	0	0	0	0	584	0	0	192	0	0	0	0	0
198	ASV5733	0.225787	-0.523708	0.231406	0.346724	0.97572	-1.51045	0.366885	0.181675	0.538664	0.392984	FALSE	FALSE	Bacteria	Actinomycetota	Actinobacteria_2	Frankiales_2	Nakamurellaceae_2	Nakamurella_2	0	116	0	0	836	244	0	140	340	0	256	0	58	156	0	0
128	ASV3148	-0.351619	0.787056	0.288495	0.397215	-1.2188	1.98144	0.347167	0.186053	0.518708	0.393812	FALSE	FALSE	Bacteria	Bacteroidota	Bacteroidia	Chitinophagales	Saprospiraceae	Incertae Sedis_330	0	240	0	0	312	0	0	102	0	0	0	0	0	0	12	0
178	ASV4901	-0.302447	0.433066	0.0739343	0.25277	-4.09076	1.71328	0.0264069	0.185177	0.074526	0.393812	FALSE	FALSE	Bacteria	Actinomycetota	Actinobacteria_2	Micrococcales_2	Demequinaceae_2	Demequina_2	0	0	0	310	0	0	0	0	144	0	264	0	214	440	0	0
152	ASV402	-0.511654	0.695447	0.224351	0.498119	-2.28059	1.39615	0.0434909	0.190207	0.110041	0.399278	FALSE	FALSE	Bacteria	Bacteroidota	Bacteroidia	Bacteroidales	Prevotellaceae	Hoylesella	0	244	881	116	0	1288	722	1908	254	530	850	1180	78	3150	0	658
20	ASV12387	-0.425627	0.836377	0.253826	0.448997	-1.67684	1.86277	0.235569	0.203531	0.404539	0.423745	FALSE	FALSE	Bacteria	Pseudomonadota	Alphaproteobacteria_2	Caulobacterales_2	Hyphomonadaceae_2	Hirschia_2	0	0	0	0	10	24	0	474	244	0	0	0	0	0	0	0
227	ASV7230	-0.248424	0.524316	0.207379	0.325417	-1.19792	1.61121	0.316961	0.20552	0.490903	0.424408	FALSE	FALSE	Bacteria	Actinomycetota	Thermoleophilia_2	Solirubrobacterales_2	Solirubrobacteraceae_2	Baekduia	0	252	0	272	34	0	0	0	0	0	194	0	0	0	348	0
100	ASV244	0.574924	-0.971719	0.632085	0.723786	0.909568	-1.34255	0.38676	0.212296	0.545762	0.434865	FALSE	FALSE	Bacteria	Bacteroidota	Bacteroidia	Bacteroidales	Bacteroidaceae	Bacteroides	11180	0	0	230	371	58	126	0	206	464	342	361	418	0	0	427
139	ASV36	-0.212386	0.522612	0.336649	0.409507	-0.630881	1.2762	0.538282	0.222651	0.680217	0.452428	FALSE	FALSE	Bacteria	Actinomycetota	Actinobacteria_2	Micrococcales_2	Micrococcaceae_2	Rothia_2	20	1775	1353	2773	676	1469	2755	1442	1635	2033	2033	1960	1499	1734	1475	1624
8	ASV10681	0.296678	-0.782178	0.0648619	0.452097	4.57399	-1.73011	0.044623	0.22575	0.110041	0.455084	FALSE	FALSE	Bacteria	Pseudomonadota	Gammaproteobacteria_2	Enterobacterales_2	Pasteurellaceae_2	Actinobacillus_2	0	0	0	14	0	588	272	0	156	0	0	0	0	0	0	0
166	ASV4331	0.0520027	-0.443104	0.0943171	0.262154	0.551361	-1.69024	0.636759	0.233047	0.757174	0.462453	FALSE	FALSE	Bacteria	Pseudomonadota	Gammaproteobacteria_2	Burkholderiales_2	Methylophilaceae_2	Methylotenera_2	0	162	410	0	0	0	0	0	0	0	0	0	116	0	360	0
185	ASV5137	-0.179182	0.448016	0.100232	0.26471	-1.78767	1.69248	0.215735	0.23263	0.385893	0.462453	FALSE	FALSE	Bacteria	Patescibacteria	Saccharimonadia	Saccharimonadales	Saccharimonadaceae	TM7a	0	0	406	0	98	0	0	0	0	0	386	0	0	0	0	252
37	ASV1370	0.259811	-0.559586	0.158093	0.33705	1.64341	-1.66024	0.242016	0.238741	0.407099	0.470079	FALSE	FALSE	Bacteria	Pseudomonadota	Gammaproteobacteria_2	Burkholderiales_2	Burkholderiaceae_2	Polynucleobacter_2	0	0	0	0	0	40	0	0	90	0	0	262	0	0	392	0
9	ASV1079	0.201836	-0.491492	0.0877547	0.396695	2.3	-1.23897	0.0442541	0.24365	0.110041	0.472421	FALSE	FALSE	Bacteria	Actinomycetota	Actinobacteria_2	Mycobacteriales	Corynebacteriaceae_2	Lawsonella_2	0	570	822	1288	0	92	1140	732	750	564	1082	0	882	239	0	1446
201	ASV579	-0.167259	0.52314	0.318675	0.414158	-0.524858	1.26314	0.613911	0.242108	0.735535	0.472421	FALSE	FALSE	Bacteria	Actinomycetota	Coriobacteriia_2	Coriobacteriales_2	Atopobiaceae_2	Atopobium_2	58	222	0	350	16	0	378	0	0	260	0	250	300	688	0	198
246	ASV8780	-0.230537	0.367616	0.0381186	0.257403	-6.0479	1.42817	0.0090674	0.248551	0.0335678	0.478272	TRUE	FALSE	Bacteria	Pseudomonadota	Alphaproteobacteria_2	Rhodobacterales_2	Paracoccaceae	Rubellimicrobium_2	0	284	0	164	170	0	0	0	0	0	146	0	0	0	0	242
79	ASV1999	-0.362159	0.465142	0.21295	0.366293	-1.70068	1.26986	0.139909	0.251158	0.272298	0.479656	FALSE	FALSE	Bacteria	Pseudomonadota	Gammaproteobacteria_2	Burkholderiales_2	Oxalobacteraceae_2	Undibacterium_2	0	928	0	346	0	428	0	0	0	226	876	204	56	0	0	372
1	ASV100	0.379929	-0.662017	0.171562	0.5703	2.21453	-1.16082	0.0438876	0.265126	0.110041	0.488936	FALSE	FALSE	Bacteria	Bacillota	Clostridia	Oscillospirales	Ruminococcaceae	[Eubacterium] siraeum group	446	2176	2095	98	733	970	1762	3407	1152	118	4558	1435	1998	2076	1874	2317
73	ASV1915	0.140692	-0.454527	0.206207	0.37277	0.682287	-1.21932	0.516991	0.262209	0.663307	0.488936	FALSE	FALSE	Bacteria	Actinomycetota	Actinobacteria_2	Micrococcales_2	Bogoriellaceae_2	Georgenia_2	0	0	510	0	0	144	460	0	356	64	70	162	346	0	0	380
96	ASV2341	0.165574	-0.456297	0.224892	0.386277	0.736237	-1.18127	0.478501	0.264827	0.636404	0.488936	FALSE	FALSE	Bacteria	Pseudomonadota	Gammaproteobacteria_2	Lysobacterales	Lysobacteraceae	Thermomonas_2	0	1022	765	188	0	340	0	930	1776	310	174	356	954	358	636	0
203	ASV592	0.181978	-0.447747	0.185563	0.384916	0.980681	-1.16323	0.344649	0.265643	0.518708	0.488936	FALSE	FALSE	Bacteria	Pseudomonadota	Gammaproteobacteria_2	Lysobacterales	Lysobacteraceae	Pseudoxanthomonas_2	0	598	901	1112	264	946	940	1004	1940	236	944	438	352	161	1186	310
229	ASV726	-0.324912	0.502671	0.100267	0.426949	-3.24046	1.17736	0.00644547	0.26016	0.0248053	0.488936	TRUE	FALSE	Bacteria	Bacillota	Clostridia	Peptostreptococcales-Tissierellales	Family XI	Peptoniphilus	0	1638	607	1123	575	6536	728	823	906	1248	448	1104	718	574	490	142
2	ASV104	-0.281557	0.42138	0.179341	0.367703	-1.56996	1.14598	0.140437	0.272461	0.272298	0.497878	FALSE	FALSE	Bacteria	Bacillota	Negativicutes	Veillonellales-Selenomonadales	Veillonellaceae	Veillonella	0	1946	1401	1786	400	876	3134	2777	1872	1502	1760	1510	946	10785	1020	886
163	ASV4279	-0.303754	0.421538	6.1492e-06	0.316263	-49397.4	1.33287	1.82961e-14	0.274759	2.90451e-13	0.498491	TRUE	FALSE	Bacteria	Bacillota	Bacilli	Exiguobacterales	Exiguobacteraceae	Exiguobacterium	0	366	0	0	0	170	0	0	0	0	0	0	0	673	128	52
28	ASV13	-0.245486	0.588812	0.45774	0.524911	-0.536299	1.12174	0.60017	0.280846	0.729393	0.502996	FALSE	FALSE	Bacteria	Cyanobacteriota	Cyanobacteriia_2	Chloroplast_2	Incertae Sedis_227	Incertae Sedis_497	102	17600	18575	23031	5235	27264	13968	23394	42632	29396	32992	15014	30286	19289	12544	18043
249	ASV93	-0.237224	0.338256	0.0806963	0.300849	-2.93971	1.12434	0.0114968	0.281202	0.0411294	0.502996	TRUE	FALSE	Bacteria	Bacillota	Bacilli	Staphylococcales	Staphylococcaceae	Staphylococcus	0	1682	2633	2591	1077	2066	1650	1831	2106	2080	1334	1941	1720	1081	876	5567
111	ASV2763	0.0944903	0.367044	0.146857	0.289508	0.643418	1.26782	0.565755	0.294321	0.70442	0.52278	FALSE	FALSE	Bacteria	Bacillota	Clostridia	Clostridia UCG-014	Incertae Sedis_119	Incertae Sedis_217	184	426	0	0	0	0	0	690	256	0	284	0	0	0	0	0
85	ASV20905	-0.344512	0.408398	6.1492e-06	0.292031	-56025.5	1.39848	3.18588e-10	0.296861	3.11236e-09	0.523629	TRUE	FALSE	Bacteria	Deinococcota	Deinococci	Thermales	Thermaceae	Thermus	0	0	0	24	0	0	0	78	0	0	40	0	0	0	0	72
80	ASV20	-0.212115	0.335036	0.202541	0.318226	-1.04727	1.05283	0.315611	0.31316	0.490903	0.543833	FALSE	FALSE	Bacteria	Pseudomonadota	Gammaproteobacteria_2	Burkholderiales_2	Burkholderiaceae_2	Ralstonia_2	0	584	206	0	614	744	266	348	458	686	468	756	812	422	396	548
115	ASV290	0.131586	-0.353262	0.164146	0.33937	0.80164	-1.04093	0.43717	0.316879	0.598586	0.543833	FALSE	FALSE	Bacteria	Pseudomonadota	Gammaproteobacteria_2	Burkholderiales_2	Comamonadaceae_2	Tepidimonas_2	0	576	1726	1582	804	848	2828	1083	2596	832	716	1587	822	1506	750	175
159	ASV4240	-0.246759	0.434634	0.206961	0.327633	-1.19229	1.32659	0.355428	0.315849	0.524877	0.543833	FALSE	FALSE	Bacteria	Chloroflexota	Dehalococcoidia_2	S085_2	Incertae Sedis_197	Incertae Sedis_455	0	0	1160	0	68	0	0	300	0	0	146	0	0	0	0	0
244	ASV87	-0.181469	0.460778	0.332984	0.443897	-0.544978	1.03803	0.594344	0.316854	0.725786	0.543833	FALSE	FALSE	Bacteria	Bacillota	Clostridia	Peptostreptococcales-Tissierellales	Peptostreptococcaceae	Peptostreptococcus	19	3114	1366	3074	1239	1466	1768	1996	2088	1696	968	780	2094	786	624	993
24	ASV1272	0.175174	-0.454145	0.202614	0.445082	0.864571	-1.02036	0.404226	0.327688	0.564923	0.552116	FALSE	FALSE	Bacteria	Pseudomonadota	Gammaproteobacteria_2	Burkholderiales_2	Alcaligenaceae_2	Alcaligenes_2	0	852	1012	784	248	524	364	78	998	0	2062	122	240	1478	600	190
60	ASV16725	-0.255724	0.391265	0.201469	0.334695	-1.2693	1.16902	0.29386	0.326835	0.469437	0.552116	FALSE	FALSE	Bacteria	Pseudomonadota	Gammaproteobacteria_2	Burkholderiales_2	Nitrosomonadaceae_2	MND1_2	0	0	54	0	282	0	0	0	0	0	0	106	108	346	0	0
126	ASV3108	0.229641	0.322937	0.0704619	0.253288	3.25908	1.27498	0.0826441	0.3304	0.18273	0.552116	FALSE	FALSE	Bacteria	Bacillota	Clostridia	Lachnospirales	Lachnospiraceae	Roseburia	135	0	0	774	0	0	0	686	0	0	0	0	260	0	0	0
149	ASV392	0.255011	-0.334452	0.175452	0.324713	1.45345	-1.02999	0.180062	0.329897	0.331418	0.552116	FALSE	FALSE	Bacteria	Bacillota	Negativicutes	Acidaminococcales	Acidaminococcaceae	Phascolarctobacterium	288	558	0	392	272	216	0	0	924	328	818	0	226	1259	464	0
207	ASV6427	-0.301819	0.31794	6.1492e-06	0.255622	-49082.6	1.24379	4.15092e-10	0.339586	3.90494e-09	0.563758	TRUE	FALSE	Bacteria	Bacteroidota	Bacteroidia	Chitinophagales	Incertae Sedis_148	Incertae Sedis_329	0	0	0	254	0	0	0	0	0	158	180	0	0	0	0	258
118	ASV2983	0.0140154	-0.282194	0.0233984	0.250976	0.59899	-1.12439	0.591393	0.342695	0.725671	0.565224	FALSE	FALSE	Bacteria	Bacillota	Clostridia	Peptostreptococcales-Tissierellales	Acidaminobacteraceae	Acidaminobacter	0	0	0	434	0	0	408	0	0	188	358	0	0	404	0	0
64	ASV178	-0.265868	0.391964	0.25688	0.402829	-1.03499	0.973027	0.319544	0.348298	0.491904	0.568313	FALSE	FALSE	Bacteria	Campylobacterota	Campylobacteria	Campylobacterales	Campylobacteraceae	Campylobacter	0	1018	1694	1992	170	700	842	3156	2438	1010	1080	1777	1644	5958	1832	894
91	ASV2240	-0.352423	0.293013	0.0239068	0.243551	-14.7416	1.20309	0.00457012	0.352037	0.0190297	0.568313	TRUE	FALSE	Bacteria	Patescibacteria	Saccharimonadia	Saccharimonadales	Saccharimonadaceae	Incertae Sedis_702	0	0	192	0	0	0	92	0	0	0	0	132	0	196	0	0
113	ASV284	0.168982	-0.453603	0.385421	0.469981	0.438434	-0.965151	0.668861	0.353518	0.775141	0.568313	FALSE	FALSE	Bacteria	Actinomycetota	Actinobacteria_2	Micrococcales_2	Dermacoccaceae_2	Kytococcus_2	0	0	4754	430	630	204	1778	396	224	654	1052	482	416	702	68	174
122	ASV304	-0.319022	0.735885	0.680987	0.766158	-0.46847	0.960487	0.646659	0.353106	0.757174	0.568313	FALSE	FALSE	Bacteria	Pseudomonadota	Alphaproteobacteria_2	Rickettsiales_2	Mitochondria_2	Incertae Sedis_823	1	1210	3391	1336	344	4212	418	406	1730	1404	2878	2042	1028	1440	2108	802
183	ASV5087	0.176387	-0.323383	0.157934	0.305641	1.11684	-1.05805	0.345451	0.367689	0.518708	0.583706	FALSE	FALSE	Bacteria	Pseudomonadota	Gammaproteobacteria_2	Burkholderiales_2	Alcaligenaceae_2	Verticiella_2	0	0	0	0	536	0	0	246	124	0	0	0	0	294	0	80
223	ASV71	-0.358897	0.566392	0.399578	0.604141	-0.89819	0.937517	0.385418	0.365584	0.545762	0.583706	FALSE	FALSE	Bacteria	Bacillota	Bacilli	Lactobacillales	Streptococcaceae	Lactococcus	0	3386	4091	2650	794	488	372	2516	849	16102	1910	18510	2316	2339	18408	1676
161	ASV4249	-0.224104	0.311639	0.160893	0.302064	-1.39288	1.0317	0.257931	0.378102	0.428198	0.596508	FALSE	FALSE	Bacteria	Pseudomonadota	Gammaproteobacteria_2	Lysobacterales	Rhodanobacteraceae_2	Luteibacter_2	0	376	0	0	0	0	156	0	602	0	96	186	0	0	0	0
47	ASV151	-0.238259	0.340197	0.220843	0.374934	-1.07886	0.907351	0.30026	0.380733	0.476662	0.596952	FALSE	FALSE	Bacteria	Bacillota	Bacilli	Bacillales	Bacillaceae	Parageobacillus	0	3498	1498	4110	456	2874	1384	4536	2040	1662	3060	2146	4094	849	1298	1212
90	ASV215	-0.204392	0.321329	0.223554	0.362	-0.914283	0.887648	0.378573	0.392174	0.543263	0.611119	FALSE	FALSE	Bacteria	Pseudomonadota	Gammaproteobacteria_2	Pseudomonadales_2	Moraxellaceae_2	Enhydrobacter_2	0	846	712	1718	353	834	682	779	170	302	520	710	354	0	1452	270
243	ASV869	0.188503	-0.316784	6.1492e-06	0.296787	30654.9	-1.06738	1.06414e-09	0.397576	9.00972e-09	0.615757	TRUE	FALSE	Bacteria	Bacteroidota	Bacteroidia	Bacteroidales	Prevotellaceae	Prevotellaceae NK3B31 group	0	0	0	258	0	0	0	46	0	256	0	0	146	0	0	0
190	ASV5334	0.0532911	-0.409819	0.316391	0.437846	0.168434	-0.935989	0.874415	0.402269	0.925423	0.61925	FALSE	FALSE	Bacteria	Bacillota	Clostridia	Clostridiales	Clostridiaceae	Clostridium	0	0	355	0	18	242	308	48	0	0	680	0	0	0	0	0
14	ASV1148	-0.191323	0.317519	0.113401	0.305678	-1.68713	1.03874	0.233629	0.408026	0.404539	0.624329	FALSE	FALSE	Bacteria	Bacillota	Bacilli	Lactobacillales	Listeriaceae	Brochothrix	0	0	0	0	156	0	0	0	0	246	0	0	0	1236	566	0
13	ASV1128	0.230156	-0.362472	0.198247	0.436516	1.16096	-0.830375	0.265072	0.420262	0.437197	0.635248	FALSE	FALSE	Bacteria	Bacillota	Negativicutes	Veillonellales-Selenomonadales	Veillonellaceae	Dialister	234	2614	2750	654	707	736	1862	1646	1422	1324	1062	585	2134	1665	324	88
58	ASV1661	-0.115778	0.285529	0.00419518	0.286781	-27.5978	0.995637	0.00131038	0.424333	0.00627993	0.635248	TRUE	FALSE	Bacteria	Bacillota	Clostridia	Peptostreptococcales-Tissierellales	Family XI	Ezakiella	0	0	0	0	116	0	0	0	0	434	0	81	104	0	0	0
167	ASV4397	0.0801433	-0.250776	0.00658307	0.268146	12.1741	-0.93522	0.00119318	0.418665	0.00582822	0.635248	TRUE	FALSE	Bacteria	Bdellovibrionota	Bacteriovoracia	Bacteriovoracales	Bacteriovoracaceae	Bacteriovorax	0	294	0	0	0	198	0	84	258	0	266	0	0	0	0	0
221	ASV709	-0.216316	0.25765	0.0747728	0.312094	-2.89298	0.825554	0.0135013	0.425166	0.0457245	0.635248	TRUE	FALSE	Bacteria	Actinomycetota	Actinobacteria_2	Bifidobacteriales_2	Bifidobacteriaceae_2	Gardnerella_2	0	454	506	466	575	844	574	408	614	320	674	849	348	2189	0	873
154	ASV407	-0.200605	0.269596	0.0884116	0.330929	-2.26899	0.814664	0.0409446	0.429937	0.106207	0.638619	FALSE	FALSE	Bacteria	Bacillota	Clostridia	Peptostreptococcales-Tissierellales	Family XI	Anaerococcus	0	1822	3244	3980	947	8992	1786	868	1692	1916	2424	2294	1840	2303	2156	2256
210	ASV6699	0.0510397	-0.238039	0.124552	0.287554	0.409786	-0.827805	0.694213	0.435091	0.784824	0.642518	FALSE	FALSE	Bacteria	Pseudomonadota	Gammaproteobacteria_2	Burkholderiales_2	Alcaligenaceae_2	Castellaniella_2	0	84	256	268	118	86	0	64	304	0	0	0	78	0	60	0
212	ASV675	0.144574	-0.332544	0.134775	0.409426	1.0727	-0.81222	0.311323	0.437621	0.488124	0.642518	FALSE	FALSE	Bacteria	Bacteroidota	Bacteroidia	Bacteroidales	Barnesiellaceae	Coprobacter	0	1906	1296	96	0	662	1388	316	0	0	420	770	446	0	366	246
63	ASV1770	0.161118	-0.334866	0.237714	0.409621	0.677781	-0.817503	0.519677	0.440575	0.663307	0.643138	FALSE	FALSE	Bacteria	Pseudomonadota	Gammaproteobacteria_2	Pseudomonadales_2	Moraxellaceae_2	Moraxella_2	0	96	0	306	82	140	820	1018	0	260	226	0	720	0	0	0
247	ASV90	0.212564	-0.327288	0.276392	0.414936	0.769068	-0.788769	0.454633	0.4434	0.610988	0.643563	FALSE	FALSE	Bacteria	Thermodesulfobacteriota	Desulfovibrionia_2	Desulfovibrionales_2	Desulfovibrionaceae_2	Bilophila_2	1956	4486	1966	4669	1069	4673	11304	5499	5009	1409	3320	1159	3164	2152	4548	2070
11	ASV1089	0.097413	-0.298622	0.248308	0.392091	0.392307	-0.761613	0.70171	0.460998	0.788648	0.665303	FALSE	FALSE	Bacteria	Bacillota	Clostridia	Lachnospirales	Lachnospiraceae	Oribacterium	0	170	803	1296	422	681	120	562	1607	0	740	258	499	552	1159	239
138	ASV3579	-0.063258	-0.204554	0.0237093	0.253754	-2.66807	-0.806111	0.0758151	0.479156	0.174659	0.687602	FALSE	FALSE	Bacteria	Actinomycetota	Actinobacteria_2	Micrococcales_2	Microbacteriaceae_2	Aurantimicrobium_2	0	76	251	0	0	0	0	0	144	200	0	110	0	0	0	0
238	ASV8237	0.241669	-0.303145	0.278297	0.381152	0.868387	-0.795339	0.449075	0.484531	0.609974	0.69141	FALSE	FALSE	Bacteria	Planctomycetota	Phycisphaerae	Tepidisphaerales	WD2101 soil group	Incertae Sedis_736	0	0	0	0	2780	0	0	0	0	596	0	596	0	0	120	292
36	ASV136	-0.180704	0.459247	0.426974	0.645447	-0.423219	0.711518	0.678565	0.48845	0.778447	0.693108	FALSE	FALSE	Bacteria	Pseudomonadota	Gammaproteobacteria_2	Pseudomonadales_2	Pseudomonadaceae_2	Pseudomonas_2	6	1300	2422	2644	933	132	1058	1247	1334	3224	890	5613	1418	270	746	1240
99	ASV2434	0.116076	-0.290468	0.158543	0.375835	0.732145	-0.772861	0.517092	0.495912	0.663307	0.699787	FALSE	FALSE	Bacteria	Pseudomonadota	Alphaproteobacteria_2	Rhodobacterales_2	Paracoccaceae	Amaricoccus_2	0	0	0	1738	1062	0	0	0	244	0	0	0	0	142	0	244
146	ASV385	-0.179925	0.230821	0.187357	0.332762	-0.960332	0.693652	0.35441	0.500107	0.524877	0.701808	FALSE	FALSE	Bacteria	Actinomycetota	Actinobacteria_2	Propionibacteriales_2	Nocardioidaceae_2	Nocardioides_2	0	1258	766	1612	3214	4378	1906	1494	1774	3460	2034	1172	990	2231	1276	1543
39	ASV1411	-0.166787	0.290503	0.207403	0.424095	-0.804167	0.684996	0.438335	0.507524	0.598586	0.704432	FALSE	FALSE	Bacteria	Fusobacteriota	Fusobacteriia	Fusobacteriales	Fusobacteriaceae	Fusobacterium	0	730	0	0	318	284	426	130	490	504	90	863	496	1420	166	78
232	ASV7414	0.23038	-0.197608	6.1492e-06	0.245703	37465.1	-0.804257	7.12437e-10	0.505653	6.46282e-09	0.704432	TRUE	FALSE	Bacteria	Actinomycetota	Coriobacteriia_2	Coriobacteriales_2	Eggerthellaceae_2	Gordonibacter_2	0	220	0	0	0	0	0	0	0	0	0	144	180	0	0	152
40	ASV1423	0.0898432	-0.272461	0.191875	0.424438	0.468238	-0.641935	0.648756	0.534064	0.757174	0.737241	FALSE	FALSE	Bacteria	Bacteroidota	Bacteroidia	Flavobacteriales	Weeksellaceae	Chryseobacterium	0	606	948	0	558	686	1448	102	696	802	454	704	144	1014	0	74
51	ASV15269	0.0887614	-0.189408	0.125919	0.289527	0.704907	-0.654199	0.51234	0.541874	0.663307	0.743979	FALSE	FALSE	Bacteria	Actinomycetota	Thermoleophilia_2	Solirubrobacterales_2	67-14_2	Incertae Sedis_178	0	0	0	0	452	206	220	0	152	366	0	0	0	130	0	160
144	ASV3701	-0.128161	0.195096	0.118594	0.300779	-1.08067	0.648637	0.32919	0.545182	0.503701	0.744289	FALSE	FALSE	Bacteria	Actinomycetota	Actinobacteria_2	Micrococcales_2	Dermacoccaceae_2	Dermacoccus_2	0	324	0	0	140	0	0	0	270	136	0	0	0	95	54	164
194	ASV557	-0.291017	0.36452	0.46528	0.588048	-0.625465	0.619883	0.544424	0.547961	0.684572	0.744289	FALSE	FALSE	Bacteria	Bdellovibrionota	Oligoflexia	Oligoflexales	Oligoflexaceae	Oligoflexus	0	1884	2094	1180	0	286	1594	988	248	190	1132	744	1028	1414	20	0
151	ASV397	-0.228637	0.322155	0.2071	0.538635	-1.10399	0.598096	0.289611	0.560052	0.465578	0.756666	FALSE	FALSE	Bacteria	Actinomycetota	Actinobacteria_2	Propionibacteriales_2	Propionibacteriaceae_2	Cutibacterium_2	0	144	934	1040	254	881	132	56	1192	1772	218	557	326	266	340	1982
78	ASV1994	-0.124516	0.168849	0.0939189	0.281416	-1.32579	0.599999	0.23315	0.570457	0.404539	0.762611	FALSE	FALSE	Bacteria	Bacteroidota	Bacteroidia	Flavobacteriales	Crocinitomicaceae	Fluviicola	0	354	0	162	92	354	0	0	272	0	210	150	240	0	0	0
121	ASV3022	-0.255009	0.378036	0.328421	0.64441	-0.776469	0.586639	0.453845	0.569289	0.610988	0.762611	FALSE	FALSE	Bacteria	Fusobacteriota	Fusobacteriia	Fusobacteriales	Leptotrichiaceae	Leptotrichia	0	12	182	196	264	412	138	0	134	166	0	96	484	2222	16	399
116	ASV2919	0.0661762	-0.179573	0.191395	0.318852	0.345758	-0.563184	0.736688	0.585715	0.820696	0.770837	FALSE	FALSE	Bacteria	Actinomycetota	Acidimicrobiia_2	Microtrichales_2	Iamiaceae_2	Iamia_2	0	174	0	636	146	154	196	256	506	276	0	304	140	266	854	0
142	ASV3680	-0.207578	0.284509	6.1492e-06	0.43677	-33757	0.651394	8.77552e-10	0.581641	7.68614e-09	0.770837	TRUE	FALSE	Bacteria	Actinomycetota	Actinobacteria_2	Micrococcales_2	Microbacteriaceae_2	Curtobacterium_2	0	22	0	0	0	964	0	0	0	204	0	0	0	0	106	0
156	ASV409	-0.218689	0.300267	0.410567	0.533155	-0.53265	0.563189	0.604869	0.584603	0.731603	0.770837	FALSE	FALSE	Bacteria	Pseudomonadota	Gammaproteobacteria_2	Burkholderiales_2	Comamonadaceae_2	Roseateles_2	0	932	550	1226	194	520	1282	326	1110	198	802	0	1408	2094	30	0
102	ASV2498	-0.057316	0.202188	0.224618	0.354038	-0.255171	0.571093	0.808755	0.592647	0.88928	0.77594	FALSE	FALSE	Bacteria	Pseudomonadota	Gammaproteobacteria_2	Burkholderiales_2	Rhodocyclaceae_2	Candidatus Accumulibacter_2	0	0	0	0	480	144	182	588	0	0	0	0	482	386	58	0
239	ASV827	-0.186293	0.197338	0.199206	0.367215	-0.935178	0.537392	0.374108	0.604028	0.541572	0.786785	FALSE	FALSE	Bacteria	Actinomycetota	Actinobacteria_2	Incertae Sedis_34	Incertae Sedis_89	Incertae Sedis_137	0	92	312	502	226	0	1054	630	490	568	246	538	116	0	0	0
208	ASV656	0.150057	-0.306285	0.143249	0.51135	1.04753	-0.598973	0.404787	0.61	0.564923	0.79051	FALSE	FALSE	Bacteria	Actinomycetota	Actinobacteria_2	Micrococcales_2	Micrococcaceae_2	Arthrobacter_2	0	0	0	0	0	512	0	0	208	0	0	6	28	0	0	0
22	ASV125	0.261841	-0.350193	0.548694	0.684284	0.477207	-0.511766	0.641788	0.618102	0.757174	0.792918	FALSE	FALSE	Bacteria	Bacteroidota	Bacteroidia	Bacteroidales	Rikenellaceae	Alistipes	3799	696	418	662	0	184	52	126	0	278	718	336	286	541	624	2083
59	ASV1662	0.118877	-0.190812	0.125555	0.365582	0.946815	-0.521941	0.375263	0.617815	0.541572	0.792918	FALSE	FALSE	Bacteria	Actinomycetota	Acidimicrobiia_2	Microtrichales_2	Ilumatobacteraceae_2	CL500-29 marine group_2	0	84	0	0	220	0	394	1214	0	232	230	306	612	0	0	252
199	ASV575	-0.158918	0.191432	0.257111	0.382756	-0.61809	0.500141	0.547192	0.625335	0.684664	0.798166	FALSE	FALSE	Bacteria	Bacteroidota	Bacteroidia	Bacteroidales	Porphyromonadaceae	Porphyromonas	0	286	767	652	88	678	1554	916	278	272	570	658	466	929	314	218
189	ASV5291	0.162534	-0.260609	6.1492e-06	0.496691	26431.8	-0.52469	1.43135e-09	0.652157	1.17279e-08	0.824118	TRUE	FALSE	Bacteria	Actinomycetota	Coriobacteriia_2	Coriobacteriales_2	Atopobiaceae_2	Lancefieldella	0	0	0	0	0	0	132	0	0	20	0	0	0	1815	0	30
215	ASV683	-0.214026	0.29476	0.493112	0.636499	-0.434031	0.463095	0.671382	0.650953	0.775141	0.824118	FALSE	FALSE	Bacteria	Pseudomonadota	Alphaproteobacteria_2	Hyphomicrobiales	Beijerinckiaceae_2	Methylobacterium	0	342	1434	1646	35616	620	856	842	490	4638	1172	3440	336	4484	496	2276
117	ASV2920	-0.0148542	0.132551	0.123052	0.272433	-0.120715	0.486544	0.911548	0.659911	0.948906	0.829789	FALSE	FALSE	Bacteria	Pseudomonadota	Alphaproteobacteria_2	Hyphomicrobiales	Rhizobiaceae_2	Incertae Sedis_784	0	0	0	0	0	106	0	110	0	0	254	0	54	0	58	0
226	ASV72	-0.247711	0.312592	0.532058	0.716811	-0.465572	0.436087	0.649858	0.670516	0.757174	0.834858	FALSE	FALSE	Bacteria	Bacteroidota	Bacteroidia	Sphingobacteriales	Sphingobacteriaceae	Pedobacter	0	124	20	148	3738	44	448	860	168	1258	144	1302	138	282	0	142
245	ASV873	0.119026	-0.194828	0.103795	0.427475	1.14674	-0.455765	0.303385	0.66767	0.478632	0.834858	FALSE	FALSE	Bacteria	Pseudomonadota	Gammaproteobacteria_2	Burkholderiales_2	Oxalobacteraceae_2	Massilia_2	0	116	0	0	408	0	0	0	438	1562	0	50	0	0	134	358
61	ASV169	-0.0797029	0.257246	0.444247	0.61652	-0.179411	0.417255	0.860186	0.68282	0.91677	0.84467	FALSE	FALSE	Bacteria	Pseudomonadota	Gammaproteobacteria_2	Burkholderiales_2	Neisseriaceae_2	Neisseria_2	12	1294	4393	1460	2573	5938	3102	2272	400	1026	1596	1352	620	715	526	131
196	ASV5664	-0.19504	0.11504	0.0597718	0.267489	-3.26307	0.430073	0.0223695	0.685048	0.0674175	0.84467	FALSE	FALSE	Bacteria	Pseudomonadota	Alphaproteobacteria_2	Hyphomicrobiales	Beijerinckiaceae_2	Methylorosula_2	0	254	194	0	0	0	0	0	236	0	148	192	84	92	0	0
92	ASV229	0.0349362	-0.172044	0.33056	0.436421	0.105688	-0.394217	0.917443	0.699812	0.951145	0.858706	FALSE	FALSE	Bacteria	Bacteroidota	Bacteroidia	Flavobacteriales	Flavobacteriaceae	Flavobacterium	0	3312	1883	1796	17574	1162	1886	2765	754	2196	2414	3502	1444	995	2326	1358
83	ASV203	0.0115252	-0.128149	0.180734	0.342848	0.0637689	-0.373777	0.950124	0.714595	0.969203	0.87001	FALSE	FALSE	Bacteria	Pseudomonadota	Alphaproteobacteria_2	Hyphomicrobiales	Beijerinckiaceae_2	Bosea_2	0	1870	1614	1272	428	1380	2242	1680	2258	2678	3052	2786	1740	591	1610	632
84	ASV208	0.0145471	-0.133815	0.224395	0.362583	0.0648281	-0.36906	0.949297	0.718024	0.969203	0.87001	FALSE	FALSE	Bacteria	Campylobacterota	Campylobacteria	Campylobacterales	Sulfurimonadaceae	Sulfuricurvum	0	2688	718	1176	934	898	4562	4244	2692	1162	2694	1520	1848	1698	1336	812
134	ASV346	0.0286802	-0.171093	0.139767	0.464956	0.2052	-0.367976	0.840855	0.7193	0.904988	0.87001	FALSE	FALSE	Bacteria	Bacteroidota	Bacteroidia	Bacteroidales	Prevotellaceae	Segatella	0	1166	1298	1938	840	538	476	266	582	72	418	376	1096	2722	0	530
86	ASV21	-0.101893	0.084511	0.110413	0.241015	-0.922838	0.350646	0.372902	0.731471	0.541572	0.876932	FALSE	FALSE	Bacteria	Pseudomonadota	Gammaproteobacteria_2	Burkholderiales_2	Burkholderiaceae_2	Cupriavidus_2	0	7420	9261	8498	2893	4794	3352	6408	7522	7378	8250	5752	6524	9026	5992	2947
170	ASV450	0.00893374	-0.12329	0.165016	0.352234	0.0541386	-0.350022	0.957648	0.731928	0.970327	0.876932	FALSE	FALSE	Bacteria	Cyanobacteriota	Cyanobacteriia_2	Cyanobacteriales_2	Phormidiaceae_2	Tychonema CCAP 1459-11B_2	0	548	548	1688	456	874	1142	1542	512	422	664	552	1156	338	888	240
242	ASV861	-0.158764	0.119892	0.222503	0.343956	-0.713534	0.348569	0.498608	0.737662	0.652816	0.879653	FALSE	FALSE	Bacteria	Bacillota	Clostridia	Peptostreptococcales-Tissierellales	Family XI	Helcococcus	0	0	578	0	76	250	0	0	492	606	1214	392	0	790	0	182
10	ASV1085	-0.0182661	-0.105161	0.224556	0.338604	-0.0813432	-0.310572	0.936774	0.762503	0.963322	0.905027	FALSE	FALSE	Bacteria	Pseudomonadota	Alphaproteobacteria_2	Hyphomicrobiales	Hyphomicrobiaceae_2	Hyphomicrobium_2	0	162	1166	466	126	362	264	474	174	0	430	300	396	0	808	0
188	ASV525	-0.0227401	-0.105075	0.17579	0.345291	-0.129359	-0.304309	0.900267	0.768658	0.941019	0.908088	FALSE	FALSE	Bacteria	Chloroflexota	Anaerolineae_2	Aggregatilineales	A4b_2	Incertae Sedis_415	0	0	1008	0	1200	682	466	494	0	402	376	918	176	180	0	0
74	ASV1916	0.0523914	-0.105018	6.1492e-06	0.360549	8520.04	-0.291272	1.37758e-08	0.798274	1.06032e-07	0.930975	TRUE	FALSE	Bacteria	Bdellovibrionota	Bdellovibrionia	Bdellovibrionales	Pseudobdellovibrionaceae	Bdellovibrio_2	0	0	0	0	0	0	0	82	0	838	0	1214	0	0	402	0
228	ASV7248	0.492368	-0.0722846	0.0326258	0.248167	15.0914	-0.291274	0.00436208	0.798273	0.0184661	0.930975	TRUE	FALSE	Bacteria	Bacillota	Clostridia	Christensenellales	Christensenellaceae	Incertae Sedis_216	22	0	0	0	0	92	0	0	0	0	0	172	136	0	0	0
241	ASV856	-0.00355271	-0.0857533	0.168518	0.327948	-0.0210821	-0.261484	0.983595	0.799026	0.991401	0.930975	FALSE	FALSE	Bacteria	Patescibacteria	Saccharimonadia	Saccharimonadales	Incertae Sedis_364	Incertae Sedis_700	0	0	900	0	668	342	0	166	202	774	874	920	420	466	246	256
88	ASV2137	-0.0528213	0.0847244	0.0605683	0.40272	-0.872094	0.210381	0.416686	0.840333	0.575208	0.965813	FALSE	FALSE	Bacteria	Bacillota	Negativicutes	Veillonellales-Selenomonadales	Selenomonadaceae	Selenomonas	0	0	0	0	266	66	0	0	468	466	0	162	162	2455	0	244
131	ASV3244	-0.0247331	-0.0871882	0.157925	0.418807	-0.156613	-0.208182	0.87943	0.840289	0.926868	0.965813	FALSE	FALSE	Bacteria	Actinomycetota	Actinobacteria_2	Actinomycetales_2	Actinomycetaceae_2	Schaalia	0	90	0	408	0	0	58	58	298	219	336	130	0	934	0	38
145	ASV3810	-0.0863187	0.0820519	6.1492e-06	0.371808	-14037.4	0.220683	3.48234e-20	0.834067	1.10564e-18	0.965813	TRUE	FALSE	Bacteria	Actinomycetota	Actinobacteria_2	Mycobacteriales	Nocardiaceae_2	Williamsia_2	0	82	0	176	158	0	0	290	0	1300	0	174	0	0	0	70
42	ASV144	-0.0993177	0.0529038	0.13934	0.316847	-0.712775	0.166969	0.489614	0.870175	0.647718	0.982835	FALSE	FALSE	Bacteria	Bacillota	Bacilli	Staphylococcales	Gemellaceae	Gemella	0	1338	2053	696	441	334	436	1628	872	1008	1524	924	1002	731	0	1303
87	ASV2126	-0.125103	0.0532182	0.0957508	0.307692	-1.30655	0.172959	0.23921	0.868371	0.405062	0.982835	FALSE	FALSE	Bacteria	Pseudomonadota	Gammaproteobacteria_2	Burkholderiales_2	Comamonadaceae_2	Limnohabitans_2	0	0	692	268	0	380	0	426	296	0	0	0	0	472	128	66
192	ASV5405	-0.043919	-0.0529474	6.1492e-06	0.286947	-7142.23	-0.18452	1.96034e-08	0.870622	1.46449e-07	0.982835	TRUE	FALSE	Bacteria	Pseudomonadota	Alphaproteobacteria_2	Caulobacterales_2	Hyphomonadaceae_2	UKL13-1_2	0	0	0	208	0	128	0	629	0	0	298	0	0	0	0	0
216	ASV6960	-0.0712785	0.0493681	0.112777	0.267144	-0.63203	0.1848	0.572247	0.865173	0.705586	0.982835	FALSE	FALSE	Bacteria	Pseudomonadota	Alphaproteobacteria_2	Hyphomicrobiales	A0839_2	Incertae Sedis_771	0	278	0	0	162	0	218	0	674	0	226	0	0	0	0	0
62	ASV172	-0.0862496	0.055179	0.125791	0.342757	-0.685659	0.160986	0.504972	0.87458	0.657759	0.982935	FALSE	FALSE	Bacteria	Actinomycetota	Actinobacteria_2	Actinomycetales_2	Actinomycetaceae_2	Actinomyces_2	0	4894	4695	1096	1465	1934	4536	3635	2068	2450	2956	2511	3814	12338	2080	2063
4	ASV1042	-0.0378421	-0.0480235	0.176281	0.425958	-0.214669	-0.112742	0.835396	0.913013	0.902939	0.991601	FALSE	FALSE	Bacteria	Pseudomonadota	Gammaproteobacteria_2	Pseudomonadales_2	Halomonadaceae_2	Halomonas_2	0	46	857	938	105	682	0	159	384	204	0	0	94	0	348	0
17	ASV1190	-0.114163	-0.0115488	0.151112	0.27968	-0.755486	-0.0412929	0.478556	0.968402	0.636404	0.991601	FALSE	FALSE	Bacteria	Pseudomonadota	Gammaproteobacteria_2	Burkholderiales_2	Oxalobacteraceae_2	Herbaspirillum_2	0	0	644	506	136	0	636	0	340	0	760	336	0	0	284	0
29	ASV131	-0.070942	0.0264772	0.122441	0.300901	-0.579399	0.0879931	0.572224	0.931223	0.705586	0.991601	FALSE	FALSE	Bacteria	Bacillota	Bacilli	Bacillales	Sporolactobacillaceae	Incertae Sedis_196	0	8342	4905	4564	1290	3288	4648	5330	4866	2406	4210	1600	3678	3106	2282	2336
35	ASV13490	-0.0858452	0.0108864	6.1492e-06	0.267273	-13960.4	0.0407314	5.13104e-09	0.97121	4.07276e-08	0.991601	TRUE	FALSE	Bacteria	Actinomycetota	Actinobacteria_2	Propionibacteriales_2	Propionibacteriaceae_2	Arachnia	0	0	0	96	0	0	0	70	0	0	0	0	84	258	0	0
65	ASV1799	-0.0156851	-0.0178831	0.297838	0.496775	-0.0526631	-0.0359984	0.958867	0.971876	0.970327	0.991601	FALSE	FALSE	Bacteria	Pseudomonadota	Gammaproteobacteria_2	Burkholderiales_2	Burkholderiaceae_2	Burkholderia-Caballeronia-Paraburkholderia_2	0	494	0	100	66	100	1142	124	588	502	110	1116	298	488	508	536
66	ASV18	-0.0428242	-0.0262437	0.105564	0.257191	-0.405671	-0.10204	0.691582	0.920282	0.784824	0.991601	FALSE	FALSE	Bacteria	Bacteroidota	Bacteroidia	Bacteroidales	Prevotellaceae	Prevotella	0	5668	8259	8282	2938	3148	5998	5716	5122	3186	6562	3428	3970	6198	1968	2157
77	ASV1975	0.0691696	-0.0629116	0.235973	0.451712	0.293125	-0.139274	0.776887	0.892676	0.8617	0.991601	FALSE	FALSE	Bacteria	Myxococcota	Polyangiia	Haliangiales_2	Haliangiaceae_2	Incertae Sedis_607	0	362	0	0	508	298	794	1230	0	52	94	0	134	0	376	222
94	ASV231	0.0515667	0.0338819	0.292182	0.410303	0.176488	0.0825777	0.86263	0.935445	0.91677	0.991601	FALSE	FALSE	Bacteria	Pseudomonadota	Gammaproteobacteria_2	Lysobacterales	Lysobacteraceae	Stenotrophomonas_2	256	1302	728	0	4128	516	270	880	590	554	792	932	476	2796	1040	346
104	ASV2620	0.00688646	0.0153413	0.0144358	0.242041	0.477041	0.0633829	0.680375	0.955226	0.778447	0.991601	FALSE	FALSE	Bacteria	Pseudomonadota	Gammaproteobacteria_2	Burkholderiales_2	Rhodocyclaceae_2	C39_2	0	352	0	0	0	272	0	0	0	0	394	0	238	0	0	0
105	ASV263	0.0570676	-0.0162947	0.294194	0.410048	0.19398	-0.0397386	0.848978	0.968863	0.909875	0.991601	FALSE	FALSE	Bacteria	Cyanobacteriota	Vampirivibrionia_2	Gastranaerophilales_2	Gastranaerophilaceae	Zag_111	32	752	2065	1476	756	870	2570	3492	2720	980	1454	904	1424	1009	482	490
107	ASV2643	-0.0624411	-0.0232226	0.281755	0.386348	-0.221615	-0.0601079	0.833381	0.954398	0.902939	0.991601	FALSE	FALSE	Bacteria	Pseudomonadota	Gammaproteobacteria_2	Burkholderiales_2	Comamonadaceae_2	Caldimonas_2	0	54	558	90	142	0	34	128	0	0	0	0	18	0	0	0
109	ASV2678	-0.0252307	-0.00969594	0.0418406	0.245479	-0.60302	-0.039498	0.607769	0.972082	0.731627	0.991601	FALSE	FALSE	Bacteria	Actinomycetota	Acidimicrobiia_2	Microtrichales_2	Microtrichaceae_2	IMCC26207_2	0	306	0	0	0	0	378	0	0	0	270	0	0	0	272	0
120	ASV3001	-0.0466148	0.0497988	0.5094	0.640667	-0.0915093	0.0777296	0.931488	0.941776	0.96178	0.991601	FALSE	FALSE	Bacteria	Acidobacteriota	Holophagae	Subgroup 7	Incertae Sedis_65	Incertae Sedis_102	0	0	0	0	7710	0	28	0	0	98	0	1452	0	831	0	696
127	ASV311	-0.0301829	-0.0250497	0.207384	0.331402	-0.145541	-0.0755869	0.886917	0.941105	0.930896	0.991601	FALSE	FALSE	Bacteria	Actinomycetota	Acidimicrobiia_2	Microtrichales_2	Iamiaceae_2	Aquihabitans	0	620	1538	952	350	640	1734	1198	2652	2360	1822	0	338	0	800	704
171	ASV4507	-4.41019e-05	-0.0168835	6.1492e-06	0.336318	-7.17197	-0.0502009	0.018892	0.964525	0.0607415	0.991601	FALSE	FALSE	Bacteria	Bacillota	Bacilli	Staphylococcales	Staphylococcaceae	Macrococcus	0	0	0	200	0	918	0	0	0	0	292	0	0	0	0	72
173	ASV462	-0.0462266	0.023293	0.112422	0.325974	-0.411188	0.0714565	0.695218	0.945357	0.784824	0.991601	FALSE	FALSE	Bacteria	Bacillota	Bacilli	Bacillales	Bacillaceae	Halalkalibacter	0	1116	362	1080	0	310	0	0	0	186	0	0	474	0	664	334
176	ASV466	0.0589162	-0.019992	0.207294	0.425678	0.284216	-0.046965	0.780405	0.963205	0.861839	0.991601	FALSE	FALSE	Bacteria	Pseudomonadota	Alphaproteobacteria_2	Sphingomonadales_2	Sphingomonadaceae_2	Sphingomonas_2	168	710	1809	2910	3464	1528	866	1544	2760	2088	984	232	478	965	1342	2868
195	ASV566	-0.0770506	0.0491891	0.212309	0.444926	-0.362917	0.110556	0.726068	0.914692	0.812429	0.991601	FALSE	FALSE	Bacteria	Actinomycetota	Actinobacteria_2	Propionibacteriales_2	Nocardioidaceae_2	Marmoricola_2	0	228	342	766	1752	2870	0	0	0	540	712	168	262	0	0	750
213	ASV6793	-0.0485016	0.0114658	0.00693852	0.252216	-6.9902	0.0454604	0.0198579	0.967871	0.0622881	0.991601	FALSE	FALSE	Bacteria	Pseudomonadota	Alphaproteobacteria_2	Hyphomicrobiales	Beijerinckiaceae_2	Methylorubrum	0	0	0	0	0	0	0	0	0	94	146	190	96	0	0	0
217	ASV6967	-0.0385138	-0.0272706	0.0194703	0.25102	-1.97808	-0.108639	0.142323	0.920347	0.272371	0.991601	FALSE	FALSE	Bacteria	Bacillota	Bacilli	Lactobacillales	Carnobacteriaceae	Granulicatella	0	186	0	0	0	102	160	0	0	282	228	0	0	0	0	0
219	ASV70	-0.0676407	0.0202872	0.102883	0.277051	-0.657454	0.0732257	0.52236	0.942741	0.663398	0.991601	FALSE	FALSE	Bacteria	Pseudomonadota	Gammaproteobacteria_2	Enterobacterales_2	Alteromonadaceae_2	Rheinheimera_2	0	4078	7334	3898	4136	3482	6206	5558	4324	11798	3384	9550	5430	5962	6486	2511
240	ASV839	-0.0780162	-0.01534	0.0851921	0.24773	-0.915768	-0.0619221	0.38367	0.951978	0.545762	0.991601	FALSE	FALSE	Bacteria	Chloroflexota	Chloroflexia_2	Thermomicrobiales_2	JG30-KF-CM45_2	Incertae Sedis_434	0	402	778	440	452	0	0	708	798	556	304	0	406	424	0	424
250	ASV931	-0.0735941	-0.0384352	0.155748	0.33757	-0.47252	-0.113859	0.645792	0.911401	0.757174	0.991601	FALSE	FALSE	Bacteria	Pseudomonadota	Gammaproteobacteria_2	Burkholderiales_2	Hydrogenophilaceae_2	Tepidiphilus_2	0	366	1126	668	216	282	478	1036	192	196	576	580	440	222	0	0
164	ASV431	-0.0545388	-0.0090899	0.242775	0.375293	-0.224648	-0.0242208	0.826033	0.981075	0.900482	0.996772	FALSE	FALSE	Bacteria	Bacteroidota	Bacteroidia	Bacteroidales	Muribaculaceae	Incertae Sedis_310	0	1112	1466	580	164	1172	1374	0	392	1092	856	996	662	358	1602	344
23	ASV1260	-0.0555347	-0.00241157	0.242355	0.456225	-0.229146	-0.00528592	0.822321	0.995863	0.9003	1	FALSE	FALSE	Bacteria	Bdellovibrionota	Bdellovibrionia	Bdellovibrionales	Pseudobdellovibrionaceae	Incertae Sedis_374	0	996	922	944	456	954	1208	2534	1048	1472	1900	294	1632	186	174	1136
162	ASV4276	NA	NA	NA	NA	NA	NA	1	1	1	1	FALSE	FALSE	Bacteria	Pseudomonadota	Gammaproteobacteria_2	Burkholderiales_2	Chromobacteriaceae_2	Vogesella_2	0	0	0	0	0	0	0	146	0	202	0	1004	0	0	0	204
169	ASV4440	NA	NA	NA	NA	NA	NA	1	1	1	1	FALSE	FALSE	Bacteria	Actinomycetota	Actinobacteria_2	Micrococcales_2	Microbacteriaceae_2	Rhodoluna_2	0	504	0	0	0	0	0	0	0	294	0	68	0	0	0	82
254	ASV970	-0.051904	-0.00197245	0.0730639	0.273352	-0.710392	-0.00721578	0.495456	0.9944	0.652051	1	FALSE	FALSE	Bacteria	Pseudomonadota	Gammaproteobacteria_2	Enterobacterales_2	Pasteurellaceae_2	Aggregatibacter_2	0	740	712	342	0	244	0	330	534	0	424	184	194	0	232	379

## Sheet: differential_ancom_deseq2_Cheek
	taxon	lfc_(Intercept)	lfc_TypeK	se_(Intercept)	se_TypeK	W_(Intercept)	W_TypeK	p_(Intercept)	p_TypeK	q_(Intercept)	q_TypeK	diff_(Intercept)	diff_TypeK	domain	phylum	class	order	family	genus	1_B_policzek_matka.IonXpress_023.bam.fastq	1_K_policzek_matka.IonXpress_052.bam.fastq	2_B_policzek_matka.IonXpress_060.bam.fastq	2_K_policzek_matka.IonXpress_053.bam.fastq	3_B_policzek_matka.IonXpress_061.bam.fastq	3_K_policzek_matka.IonXpress_054.bam.fastq	4_B_policzek_matka.IonXpress_062.bam.fastq	4_K_policzek_matka.IonXpress_055.bam.fastq	5_B_policzek_matka.IonXpress_063.bam.fastq	5_K_policzek_matka.IonXpress_056.bam.fastq	6_B_policzek_matka.IonXpress_064.bam.fastq	6_K_policzek_matka.IonXpress_057.bam.fastq	7_B_policzek_matka.IonXpress_065.bam.fastq	7_K_policzek_matka.IonXpress_058.bam.fastq	8_K_policzek_matka.IonXpress_059.bam.fastq
48	ASV3105	-0.830731	1.82779	0.283793	0.40864	-2.92724	4.47286	0.0168323	0.00154828	0.235653	0.151731	FALSE	FALSE	Bacteria	Bacillota	Bacilli	Erysipelotrichales	Erysipelotrichaceae	Solobacterium	78	613	0	0	89	660	284	196	98	0	127	0	52	106	635
4	ASV10681	-0.780555	2.36818	0.0917351	0.316913	-8.5088	7.47266	0.00340943	0.00496286	0.118233	0.21222	FALSE	FALSE	Bacteria	Pseudomonadota	Gammaproteobacteria_2	Enterobacterales_2	Pasteurellaceae_2	Actinobacillus_2	45	288	0	0	0	0	0	0	0	0	0	28	14	210	0
22	ASV172	-0.489115	1.33994	0.239461	0.434068	-2.04257	3.08692	0.0619203	0.00866206	0.404546	0.21222	FALSE	FALSE	Bacteria	Actinomycetota	Actinobacteria_2	Actinomycetales_2	Actinomycetaceae_2	Actinomyces_2	2398	3460	1211	6353	15558	34746	8810	4453	2314	14639	11917	1607	1804	2538	25839
41	ASV2841	1.29709	-2.21872	0.464068	0.637339	2.79504	-3.48122	0.0208812	0.00692525	0.255794	0.21222	FALSE	FALSE	Bacteria	Actinomycetota	Actinobacteria_2	Bifidobacteriales_2	Bifidobacteriaceae_2	Scardovia_2	112	9	0	8	7993	0	308	10	0	17	210	0	230	109	34
1	ASV10148	-0.520454	1.3987	0.382659	0.612564	-1.3601	2.28335	0.196919	0.0398711	0.675993	0.223323	FALSE	FALSE	Bacteria	Pseudomonadota	Gammaproteobacteria_2	Cardiobacteriales_2	Cardiobacteriaceae_2	Cardiobacterium_2	28	65	56	238	350	859	460	636	44	419	224	104	172	28	527
8	ASV1275	-0.634092	1.44203	0.275921	0.477097	-2.29809	3.02251	0.0699386	0.029332	0.42826	0.223323	FALSE	FALSE	Bacteria	Bacillota	Clostridia	Lachnospirales	Lachnospiraceae	Howardella	11	0	40	0	0	120	5	42	0	0	0	0	0	4	96
11	ASV13490	-0.462093	1.11464	0.176617	0.328607	-2.61635	3.39202	0.0590251	0.0274788	0.404546	0.223323	FALSE	FALSE	Bacteria	Actinomycetota	Actinobacteria_2	Propionibacteriales_2	Propionibacteriaceae_2	Arachnia	11	0	12	0	0	0	0	24	0	36	121	0	0	24	0
12	ASV136	-0.783134	1.36268	0.136267	0.322969	-5.74707	4.21923	0.0104643	0.0243358	0.205101	0.223323	FALSE	FALSE	Bacteria	Pseudomonadota	Gammaproteobacteria_2	Pseudomonadales_2	Pseudomonadaceae_2	Pseudomonas_2	0	52	0	0	26	0	18	10	0	0	22	0	0	0	0
15	ASV1444	-0.783843	1.74765	0.585649	0.697988	-1.33842	2.50383	0.213587	0.0336495	0.675993	0.223323	FALSE	FALSE	Bacteria	Bacillota	Negativicutes	Veillonellales-Selenomonadales	Veillonellaceae	Megasphaera	2	168	0	18	402	280	20	0	106	428	0	0	64	30	864
20	ASV16870	-0.957495	1.77475	0.272504	0.486376	-3.51369	3.64893	0.039094	0.0355189	0.348292	0.223323	FALSE	FALSE	Bacteria	Bacillota	Bacilli	Erysipelotrichales	Erysipelatoclostridiaceae	Eggerthia	0	0	0	0	23	0	0	152	68	0	0	0	0	172	53
30	ASV20776	-0.687379	1.37388	0.086799	0.386757	-7.91921	3.55231	0.00419798	0.0380281	0.118233	0.223323	FALSE	FALSE	Bacteria	Pseudomonadota	Gammaproteobacteria_2	Burkholderiales_2	Neisseriaceae_2	Eikenella_2	0	166	0	0	56	0	0	0	22	0	0	4	0	0	378
39	ASV27379	-0.823442	1.63651	0.375904	0.516985	-2.19056	3.1655	0.0936332	0.0340043	0.48295	0.223323	FALSE	FALSE	Bacteria	Patescibacteria	Gracilibacteria	JGI 0000069-P22	Incertae Sedis_314	Incertae Sedis_650	2	0	0	2	0	0	0	0	0	40	10	0	24	0	132
43	ASV2947	-0.28832	1.22167	0.230091	0.446623	-1.25307	2.73535	0.265587	0.0410185	0.689186	0.223323	FALSE	FALSE	Bacteria	Bacillota	Clostridia	Peptostreptococcales-Tissierellales	Anaerovoracaceae	Hornefia	1358	0	252	0	0	0	0	1776	118	1833	1341	50	0	0	0
45	ASV3003	-0.506248	1.37206	0.343777	0.497187	-1.47261	2.75964	0.164652	0.0162358	0.675993	0.223323	FALSE	FALSE	Bacteria	Pseudomonadota	Gammaproteobacteria_2	Burkholderiales_2	Neisseriaceae_2	Kingella_2	317	152	27	286	419	720	344	440	98	325	189	176	200	98	852
54	ASV3598	-0.967647	1.60974	0.409399	0.592718	-2.36358	2.71586	0.0457021	0.0264176	0.373234	0.223323	FALSE	FALSE	Bacteria	Actinomycetota	Coriobacteriia_2	Coriobacteriales_2	Eggerthellaceae_2	Slackia_2	0	70	17	0	12	797	0	68	48	119	534	0	0	14	415
70	ASV6026	0.812094	-2.47354	0.517712	0.617546	1.56862	-4.00544	0.191814	0.0160573	0.675993	0.223323	FALSE	FALSE	Bacteria	Bacillota	Bacilli	Mycoplasmatales	Mycoplasmataceae	Mycoplasma	4495	0	0	0	164	0	236	18	36	8	0	0	0	0	0
71	ASV6270	-0.818248	1.73671	0.53089	0.619904	-1.54128	2.80157	0.161819	0.0231417	0.675993	0.223323	FALSE	FALSE	Bacteria	Bacillota	Negativicutes	Veillonellales-Selenomonadales	Selenomonadaceae	Incertae Sedis_271	0	296	5	154	1620	0	100	0	0	292	1034	0	46	212	2066
81	ASV71	-0.464406	2.13633	0.619408	0.774204	-0.749758	2.75938	0.477837	0.0281209	0.883547	0.223323	FALSE	FALSE	Bacteria	Bacillota	Bacilli	Lactobacillales	Streptococcaceae	Lactococcus	10	0	11	38	314	0	768	49	0	0	32	693	100	0	0
23	ASV178	-0.268401	0.926097	0.318473	0.425085	-0.842775	2.17862	0.414591	0.0483576	0.873899	0.23874	FALSE	FALSE	Bacteria	Campylobacterota	Campylobacteria	Campylobacterales	Campylobacteraceae	Campylobacter	1174	3403	814	1760	11877	8764	7675	2282	1686	3682	15396	1008	724	1806	13809
40	ASV2763	-0.450639	1.15699	0.339452	0.515731	-1.32755	2.2434	0.213834	0.0487224	0.675993	0.23874	FALSE	FALSE	Bacteria	Bacillota	Clostridia	Clostridia UCG-014	Incertae Sedis_119	Incertae Sedis_217	38	240	281	636	212	0	0	174	154	662	570	0	238	92	392
32	ASV2144	0.547888	-0.971234	0.218439	0.430385	2.50819	-2.25666	0.0364735	0.0540028	0.348292	0.252013	FALSE	FALSE	Bacteria	Actinomycetota	Actinobacteria_2	Actinomycetales_2	Actinomycetaceae_2	F0332_2	92	0	16	0	246	0	89	4	0	8	145	6	0	33	30
90	ASV8831	-0.717279	1.58017	0.502739	0.742734	-1.42674	2.1275	0.184122	0.0592702	0.675993	0.264022	FALSE	FALSE	Bacteria	Bacillota	Clostridia	Lachnospirales	Lachnospiraceae	Johnsonella	11	130	0	30	30	0	614	176	38	546	124	44	0	4	1611
26	ASV18591	-0.645058	1.37389	0.46168	0.548815	-1.3972	2.50338	0.234878	0.0665257	0.689186	0.280665	FALSE	FALSE	Bacteria	Bacillota	Clostridia	Lachnospirales	Lachnospiraceae	Stomatobaculum	0	0	30	0	431	0	4	0	4	84	0	0	0	0	113
61	ASV467	-1.06623	2.74493	0.0981636	0.297521	-10.8618	9.22601	0.0584464	0.0687344	0.404546	0.280665	FALSE	FALSE	Bacteria	Pseudomonadota	Gammaproteobacteria_2	Burkholderiales_2	Neisseriaceae_2	Incertae Sedis_858	0	0	0	0	234	844	0	0	38	0	0	0	0	0	0
19	ASV15821	0.69899	-1.05064	0.145214	0.486727	4.81352	-2.15859	0.00482585	0.0833354	0.118233	0.288763	FALSE	FALSE	Bacteria	Fusobacteriota	Fusobacteriia	Fusobacteriales	Leptotrichiaceae	Incertae Sedis_567	86	156	0	0	538	5	0	0	0	28	0	0	0	10	238
29	ASV2011	-0.646802	1.17053	0.372285	0.600709	-1.73738	1.94858	0.116329	0.0831567	0.542868	0.288763	FALSE	FALSE	Bacteria	Bacteroidota	Bacteroidia	Bacteroidales	Paludibacteraceae	F0058	0	45	35	0	103	2504	238	116	34	284	1876	0	0	148	337
35	ASV24894	0.24041	-1.35742	0.521592	0.605372	0.460916	-2.24229	0.668806	0.0883968	0.9552	0.288763	FALSE	FALSE	Bacteria	Bacillota	Bacilli	Erysipelotrichales	Erysipelotrichaceae	Erysipelotrichaceae UCG-006	2	0	29	0	205	0	0	0	0	10	502	0	0	2	0
69	ASV575	-0.257001	0.966172	0.410025	0.513545	-0.626795	1.88138	0.542535	0.0843968	0.949904	0.288763	FALSE	FALSE	Bacteria	Bacteroidota	Bacteroidia	Bacteroidales	Porphyromonadaceae	Porphyromonas	11426	8410	2098	1404	1207	0	9229	5358	3161	7581	4270	656	992	1442	14930
77	ASV683	-0.0562297	1.05991	0.17396	0.328562	-0.323233	3.22589	0.777186	0.084144	0.9552	0.288763	FALSE	FALSE	Bacteria	Pseudomonadota	Alphaproteobacteria_2	Hyphomicrobiales	Beijerinckiaceae_2	Methylobacterium	0	0	6	0	11	0	2	0	0	0	0	2	0	0	0
78	ASV6948	-1.35233	2.11618	NA	0.294708	NA	7.18059	1	0.0880919	1	0.288763	FALSE	FALSE	Bacteria	Actinomycetota	Actinobacteria_2	Propionibacteriales_2	Propionibacteriaceae_2	Propionibacterium_2	0	0	0	0	4	8	0	0	0	0	0	0	0	6	0
34	ASV2388	-0.568493	1.15986	0.485017	0.59301	-1.17211	1.95589	0.285582	0.098254	0.717617	0.310609	FALSE	FALSE	Bacteria	Bacillota	Clostridia	Peptostreptococcales-Tissierellales	Anaerovoracaceae	[Eubacterium] saphenum group	0	900	0	136	258	0	5393	544	76	743	0	0	0	0	6192
55	ASV36	-0.3589	1.09578	0.419099	0.62273	-0.856362	1.75964	0.407306	0.101964	0.873899	0.312263	FALSE	FALSE	Bacteria	Actinomycetota	Actinobacteria_2	Micrococcales_2	Micrococcaceae_2	Rothia_2	16661	46541	23737	43939	76065	73553	87990	6653	57807	61767	11706	61959	27649	90748	43931
62	ASV4783	-0.597628	1.05046	0.466396	0.578389	-1.28137	1.81618	0.240874	0.112195	0.689186	0.333185	FALSE	FALSE	Bacteria	Bacteroidota	Bacteroidia	Sphingobacteriales	Lentimicrobiaceae	Lentimicrobium	1104	544	54	22	34	0	86	0	0	276	478	0	0	0	554
27	ASV189	-0.318902	1.02079	0.433749	0.612834	-0.735224	1.66568	0.475259	0.119677	0.883547	0.344951	FALSE	FALSE	Bacteria	Actinomycetota	Actinobacteria_2	Mycobacteriales	Corynebacteriaceae_2	Corynebacterium_2	327	95	162	246	1344	97	21	100	45	788	347	287	252	217	475
58	ASV3790	-0.465861	1.17147	0.395506	0.730681	-1.17789	1.60326	0.261674	0.134857	0.689186	0.35719	FALSE	FALSE	Bacteria	Bacillota	Clostridia	Lachnospirales	Lachnospiraceae	Shuttleworthia	125	1131	295	24	156	1051	22	326	180	14	1221	0	70	229	2303
75	ASV6740	-0.375177	0.872144	0.426495	0.531592	-0.879676	1.64063	0.399681	0.13191	0.873899	0.35719	FALSE	FALSE	Bacteria	Bacillota	Clostridia	Peptococcales	Peptococcaceae	Peptococcus	438	351	123	34	33	306	282	98	0	519	1024	46	0	0	1011
87	ASV8535	-1.52801	1.5012	0.0658479	0.31465	-23.2051	4.771	0.0274175	0.131531	0.298547	0.35719	FALSE	FALSE	Bacteria	Actinomycetota	Acidimicrobiia_2	Microtrichales_2	Ilumatobacteraceae_2	Ilumatobacter_2	0	12	0	0	0	0	0	0	0	0	21	0	0	0	89
2	ASV10209	0.366637	-0.575915	0.189994	0.334216	1.92973	-1.72318	0.111529	0.145464	0.542868	0.365784	FALSE	FALSE	Bacteria	Bacillota	Bacilli	Lactobacillales	P5D1-392	Incertae Sedis_208	0	0	106	0	658	44	60	0	0	50	0	0	52	34	0
63	ASV4844	-0.497602	1.13221	0.644992	0.710628	-0.771485	1.59325	0.460195	0.145567	0.883547	0.365784	FALSE	FALSE	Bacteria	Spirochaetota	Spirochaetia	Spirochaetales	Spirochaetaceae	Treponema	1377	507	254	0	131	0	356	216	196	542	2592	0	4	0	1082
84	ASV726	-0.411441	1.16549	0.183626	0.337151	-2.24065	3.45689	0.267235	0.179266	0.689186	0.439202	FALSE	FALSE	Bacteria	Bacillota	Clostridia	Peptostreptococcales-Tissierellales	Family XI	Peptoniphilus	10	0	0	0	0	10	2	0	0	0	0	0	0	0	0
97	ASV9818	0.677117	-0.827255	0.3522	0.588851	1.92254	-1.40486	0.0785938	0.185415	0.42826	0.443188	FALSE	FALSE	Bacteria	Bacillota	Clostridia	Peptostreptococcales-Tissierellales	Anaerovoracaceae	[Eubacterium] brachy group	1480	54	196	12	201	32	186	140	58	448	568	10	0	6	233
9	ASV13	0.946499	-1.23355	0.644132	0.88327	1.46942	-1.39657	0.175788	0.196024	0.675993	0.455008	FALSE	FALSE	Bacteria	Cyanobacteriota	Cyanobacteriia_2	Chloroplast_2	Incertae Sedis_227	Incertae Sedis_497	0	0	39	488	33071	125	278	760	0	0	5942	74	1523	30	37
16	ASV1519	0.76279	-0.84758	0.217114	0.588349	3.51332	-1.44061	0.0126205	0.199769	0.206134	0.455008	FALSE	FALSE	Bacteria	Bacillota	Bacilli	Lactobacillales	Aerococcaceae	Abiotrophia	0	276	1559	0	0	0	0	0	2606	11946	2235	20	599	122	0
60	ASV402	-0.200381	0.798559	0.378368	0.597475	-0.529593	1.33656	0.605321	0.204289	0.9552	0.455008	FALSE	FALSE	Bacteria	Bacteroidota	Bacteroidia	Bacteroidales	Prevotellaceae	Hoylesella	3208	5739	3254	340	4649	1156	4227	9260	2946	6162	7888	850	144	504	26844
42	ASV2944	-0.262759	0.915519	0.582183	0.710898	-0.451334	1.28783	0.659186	0.220257	0.9552	0.469243	FALSE	FALSE	Bacteria	Bacillota	Clostridia	Peptostreptococcales-Tissierellales	Anaerovoracaceae	Mogibacterium	1645	481	465	104	70	944	1273	1394	385	1044	2250	48	26	130	3067
76	ASV678	-0.386768	0.926148	0.511306	0.691356	-0.756432	1.33961	0.471077	0.217178	0.883547	0.469243	FALSE	FALSE	Bacteria	Bacteroidota	Bacteroidia	Bacteroidales	Rikenellaceae	Rikenellaceae RC9 gut group	46	0	32	12	39	0	227	0	4	52	946	0	0	477	77
46	ASV3022	-0.104794	0.619334	0.394402	0.5172	-0.265704	1.19748	0.794634	0.2525	0.9552	0.52649	FALSE	FALSE	Bacteria	Fusobacteriota	Fusobacteriia	Fusobacteriales	Leptotrichiaceae	Leptotrichia	831	1094	2512	394	5421	911	278	158	240	798	645	182	344	1131	2575
31	ASV2137	-0.133482	0.673123	0.305152	0.572456	-0.437426	1.17585	0.668981	0.26074	0.9552	0.532343	FALSE	FALSE	Bacteria	Bacillota	Negativicutes	Veillonellales-Selenomonadales	Selenomonadaceae	Selenomonas	933	1445	407	510	7492	5510	990	800	595	270	10309	206	244	388	22962
13	ASV1411	0.589149	-0.68181	0.476764	0.62797	1.23572	-1.08574	0.238426	0.297319	0.689186	0.594639	FALSE	FALSE	Bacteria	Fusobacteriota	Fusobacteriia	Fusobacteriales	Fusobacteriaceae	Fusobacterium	10863	711	3100	118	8151	1175	2149	404	763	1501	3108	22	96	791	1585
14	ASV144	-0.302708	0.990423	0.744608	0.985137	-0.406534	1.00537	0.690964	0.333068	0.9552	0.637625	FALSE	FALSE	Bacteria	Bacillota	Bacilli	Staphylococcales	Gemellaceae	Gemella	7409	32588	29700	11630	383	706	976	8742	10778	9159	15250	15520	25113	9908	2502
21	ASV169	-0.141592	0.688329	0.428017	0.702174	-0.330808	0.980283	0.746061	0.344838	0.9552	0.637625	FALSE	FALSE	Bacteria	Pseudomonadota	Gammaproteobacteria_2	Burkholderiales_2	Neisseriaceae_2	Neisseria_2	2303	20417	17552	3244	23297	1082	1516	4716	12905	81425	66364	16016	8148	9646	8224
67	ASV5291	0.431012	-0.622275	0.322071	0.631592	1.33825	-0.985249	0.205621	0.343951	0.675993	0.637625	FALSE	FALSE	Bacteria	Actinomycetota	Coriobacteriia_2	Coriobacteriales_2	Atopobiaceae_2	Lancefieldella	306	122	144	4	3884	473	173	48	144	88	546	0	72	403	53
86	ASV7811	-0.344599	0.638458	0.349795	0.641816	-0.985146	0.994768	0.347787	0.34331	0.802113	0.637625	FALSE	FALSE	Bacteria	Bacillota	Clostridia	Peptostreptococcales-Tissierellales	Anaerovoracaceae	[Eubacterium] sulci group	89	214	25	0	66	859	38	134	212	94	565	0	0	6	55
18	ASV1567	-0.123656	0.654699	0.42082	0.692729	-0.293844	0.945102	0.773516	0.361842	0.9552	0.656677	FALSE	FALSE	Bacteria	Bacteroidota	Bacteroidia	Bacteroidales	Prevotellaceae	Alloprevotella	2213	2154	644	62	761	80	415	1268	624	3330	9842	154	64	536	9953
5	ASV1089	-0.169236	0.740163	0.718542	0.839669	-0.235528	0.881494	0.817469	0.394057	0.9552	0.689599	FALSE	FALSE	Bacteria	Bacillota	Clostridia	Lachnospirales	Lachnospiraceae	Oribacterium	13	95	431	77	9099	1249	745	280	170	1398	7088	88	50	674	2406
25	ASV1827	-0.243193	0.64297	0.478733	0.720586	-0.507992	0.892288	0.622476	0.393204	0.9552	0.689599	FALSE	FALSE	Bacteria	Bacillota	Clostridia	Lachnospirales	Lachnospiraceae	Catonella	2722	3110	41	68	2442	0	478	20	96	1010	459	0	0	136	3345
96	ASV970	-0.0291997	0.483145	0.406083	0.570925	-0.0719057	0.846249	0.943861	0.413971	0.985486	0.71174	FALSE	FALSE	Bacteria	Pseudomonadota	Gammaproteobacteria_2	Enterobacterales_2	Pasteurellaceae_2	Aggregatibacter_2	362	725	784	556	2621	464	0	1092	504	228	18946	354	110	1016	2432
7	ASV12112	0.231981	-0.499364	0.466371	0.580531	0.497417	-0.860185	0.639994	0.428994	0.9552	0.718578	FALSE	FALSE	Bacteria	Bacillota	Clostridia	Peptostreptococcales-Tissierellales	Peptostreptococcaceae	[Eubacterium] yurii group	72	0	98	0	527	0	4	4	0	0	0	0	0	24	74
28	ASV201	0.626375	-0.664111	0.518117	0.817887	1.20894	-0.811984	0.249966	0.432613	0.689186	0.718578	FALSE	FALSE	Bacteria	Pseudomonadota	Gammaproteobacteria_2	Burkholderiales_2	Burkholderiaceae_2	Lautropia_2	1622	1742	32153	700	104530	116	0	1796	1383	28590	85702	1437	3128	7147	20027
82	ASV713	-0.220364	0.836028	0.826354	1.052	-0.266671	0.794706	0.793906	0.441052	0.9552	0.720385	FALSE	FALSE	Bacteria	Bacteroidota	Bacteroidia	Bacteroidales	Prevotellaceae	Incertae Sedis_316	35	1979	442	270	800	462	233	36	26538	2128	215	3128	266	112	348
98	ASV9948	-0.121496	0.482741	0.444414	0.625396	-0.273384	0.771896	0.789206	0.455109	0.9552	0.731159	FALSE	FALSE	Bacteria	Patescibacteria	Saccharimonadia	Saccharimonadales	Saccharimonadaceae	Candidatus Saccharimonas	34	108	78	226	370	88	8	28	48	42	328	0	168	16	146
59	ASV3950	-0.0868534	0.499852	0.529065	0.680805	-0.164164	0.734207	0.872873	0.479684	0.978204	0.746175	FALSE	FALSE	Bacteria	Actinomycetota	Actinobacteria_2	Actinomycetales_2	Actinomycetales Incertae Sedis_2	Candidatus Ancillula_2	88	39	9	2	732	52	14	14	0	253	12	0	32	17	0
64	ASV4870	-0.0725066	0.52731	0.462966	0.714592	-0.156613	0.737918	0.878387	0.476012	0.978204	0.746175	FALSE	FALSE	Bacteria	Bacteroidota	Bacteroidia	Flavobacteriales	Weeksellaceae	Bergeyella	788	613	28	90	102	0	93	300	448	955	1101	31	148	0	25
49	ASV32	-0.14213	0.689339	0.581906	0.990852	-0.24425	0.695703	0.81085	0.498864	0.9552	0.757546	FALSE	FALSE	Bacteria	Bacillota	Bacilli	Lactobacillales	Streptococcaceae	Streptococcus	65809	6694	138646	12135	16017	8340	8169	34201	13397	19664	4567	270713	17130	45511	1573
79	ASV6967	-0.0486263	0.341944	0.398366	0.486942	-0.122064	0.702228	0.905859	0.502454	0.985486	0.757546	FALSE	FALSE	Bacteria	Bacillota	Bacilli	Lactobacillales	Carnobacteriaceae	Granulicatella	23	0	65	0	52	40	39	14	88	0	17	0	12	14	0
3	ASV104	0.0214047	0.382711	0.374733	0.582804	0.0571197	0.656673	0.955318	0.522847	0.985486	0.776348	FALSE	FALSE	Bacteria	Bacillota	Negativicutes	Veillonellales-Selenomonadales	Veillonellaceae	Veillonella	4716	11028	6925	2732	33127	73684	28557	896	15837	17914	5377	2398	5783	4025	14305
92	ASV9095	-0.0665491	0.39374	0.395385	0.615936	-0.168315	0.639254	0.86939	0.535743	0.978204	0.783624	FALSE	FALSE	Bacteria	Fusobacteriota	Fusobacteriia	Fusobacteriales	Leptotrichiaceae	Pseudoleptotrichia	0	105	216	50	466	112	14	8	120	615	135	0	84	141	80
72	ASV6305	0.0810945	-0.213386	0.148609	0.363347	0.545692	-0.587277	0.608731	0.582535	0.9552	0.838146	FALSE	FALSE	Bacteria	Bacillota	Clostridia	Eubacteriales	Eubacteriaceae	Pseudoramibacter	96	0	0	0	0	0	64	16	0	60	586	0	0	94	100
74	ASV6444	0.0311098	0.303258	0.432427	0.547947	0.0719422	0.553443	0.943833	0.590123	0.985486	0.838146	FALSE	FALSE	Bacteria	Bacteroidota	Bacteroidia	Bacteroidales	Tannerellaceae	Tannerella	1775	226	101	82	557	306	247	172	24	268	1527	34	0	42	1422
93	ASV9168	0.149515	-0.314585	0.332284	0.582212	0.449962	-0.540326	0.671575	0.612161	0.9552	0.857026	FALSE	FALSE	Bacteria	Bacillota	Bacilli	Erysipelotrichales	Erysipelotrichaceae	Bulleidia	348	0	42	52	58	0	0	90	0	6	760	0	0	0	0
68	ASV553	0.0413898	0.285268	0.316955	0.564421	0.130585	0.505416	0.898267	0.622421	0.985486	0.859117	FALSE	FALSE	Bacteria	Bacillota	Clostridia	Peptostreptococcales-Tissierellales	Family XI	Parvimonas	7279	2037	1224	422	995	478	1119	1774	911	3653	6483	312	0	100	14405
51	ASV3452	0.371259	-0.292003	0.443721	0.598549	0.836695	-0.487852	0.419115	0.634446	0.873899	0.863552	FALSE	FALSE	Bacteria	Actinomycetota	Coriobacteriia_2	Coriobacteriales_2	Atopobiaceae_2	Olsenella_2	174	38	302	34	1753	152	76	232	55	151	6359	17	0	190	771
88	ASV856	-0.0361717	0.321817	0.531865	0.693832	-0.0680093	0.463826	0.946999	0.651816	0.985486	0.875041	FALSE	FALSE	Bacteria	Patescibacteria	Saccharimonadia	Saccharimonadales	Incertae Sedis_364	Incertae Sedis_700	90	438	749	48	1845	0	108	296	904	388	10029	0	72	80	9157
6	ASV1128	0.125821	0.137513	0.248405	0.46355	0.506515	0.296652	0.621673	0.771804	0.9552	0.991219	FALSE	FALSE	Bacteria	Bacillota	Negativicutes	Veillonellales-Selenomonadales	Veillonellaceae	Dialister	1243	1169	123	130	983	259	422	498	545	279	2142	24	0	175	2183
10	ASV134	0.59435	-0.0791708	0.0845098	0.418022	7.03291	-0.189394	0.000897166	0.857232	0.0879222	0.991219	FALSE	FALSE	Bacteria	Pseudomonadota	Gammaproteobacteria_2	Burkholderiales_2	Comamonadaceae_2	Comamonas_2	0	21	30	2	0	0	0	0	30	0	0	34	30	0	97
17	ASV1528	0.155722	0.130865	0.51077	0.789311	0.304878	0.165797	0.765286	0.870867	0.9552	0.991219	FALSE	FALSE	Bacteria	Pseudomonadota	Gammaproteobacteria_2	Enterobacterales_2	Pasteurellaceae_2	Haemophilus_2	1139	929	7074	574	5836	2520	1529	5058	7371	514	604	320	1458	10249	398
24	ASV18	0.19286	0.0612332	0.354341	0.514728	0.544276	0.118962	0.595464	0.907124	0.9552	0.991219	FALSE	FALSE	Bacteria	Bacteroidota	Bacteroidia	Bacteroidales	Prevotellaceae	Prevotella	105506	39245	9911	4462	20392	18208	30319	9868	24541	19081	65057	805	3498	4719	85433
33	ASV2240	0.211144	0.0269498	0.285954	0.512351	0.738385	0.0526004	0.473401	0.95885	0.883547	0.991219	FALSE	FALSE	Bacteria	Patescibacteria	Saccharimonadia	Saccharimonadales	Saccharimonadaceae	Incertae Sedis_702	398	326	565	112	1804	771	572	126	180	113	7343	64	186	646	4044
36	ASV25655	-0.228302	-0.0478614	0.0658479	0.299191	-3.46711	-0.15997	0.178765	0.899016	0.675993	0.991219	FALSE	FALSE	Bacteria	Bacillota	Clostridia	Peptostreptococcales-Tissierellales	Anaerovoracaceae	Family XIII UCG-001	21	0	0	0	0	0	0	0	0	22	0	0	0	0	21
37	ASV2618	0.0572446	0.0694713	0.245429	0.468798	0.233243	0.14819	0.820278	0.885138	0.9552	0.991219	FALSE	FALSE	Bacteria	Bacillota	Negativicutes	Veillonellales-Selenomonadales	Veillonellaceae	Anaeroglobus	408	115	0	28	428	706	337	164	0	73	2428	0	60	230	877
38	ASV267	-0.166042	0.210769	0.481315	0.686682	-0.344976	0.306938	0.741884	0.769264	0.9552	0.991219	FALSE	FALSE	Bacteria	Actinomycetota	Actinobacteria_2	Bifidobacteriales_2	Bifidobacteriaceae_2	Bifidobacterium_2	509	0	0	0	649	233	0	16	0	0	240	0	4	251	28
44	ASV3	0.217138	0.0453189	0.651566	0.904777	0.333255	0.0500885	0.744692	0.960876	0.9552	0.991219	FALSE	FALSE	Bacteria	Bacillota	Bacilli	Lactobacillales	Lactobacillaceae	Lactobacillus	12	19	9	49	244	4	293	2	3	0	142	84	267	27	129
47	ASV304	0.329418	0.0897268	0.905186	1.05418	0.363923	0.0851155	0.726659	0.934553	0.9552	0.991219	FALSE	FALSE	Bacteria	Pseudomonadota	Alphaproteobacteria_2	Rickettsiales_2	Mitochondria_2	Incertae Sedis_823	0	0	0	80	384	10	8	298	0	0	205	128	18364	119	0
50	ASV3244	0.0801407	0.0794676	0.361943	0.598854	0.221418	0.1327	0.82849	0.89663	0.9552	0.991219	FALSE	FALSE	Bacteria	Actinomycetota	Actinobacteria_2	Actinomycetales_2	Actinomycetaceae_2	Schaalia	140	182	511	93	5557	796	358	21	150	830	809	0	132	643	255
52	ASV3453	-0.112605	0.143328	0.399313	0.546903	-0.281997	0.262071	0.784323	0.799166	0.9552	0.991219	FALSE	FALSE	Bacteria	Bacillota	Clostridia	Peptostreptococcales-Tissierellales	Peptostreptococcaceae	Filifactor	2556	165	281	0	264	0	598	404	70	1012	1528	0	0	44	751
53	ASV346	0.198807	0.0500817	0.204672	0.424358	0.971343	0.118018	0.349105	0.907858	0.802113	0.991219	FALSE	FALSE	Bacteria	Bacteroidota	Bacteroidia	Bacteroidales	Prevotellaceae	Segatella	3123	2540	1913	516	6449	3709	1645	1146	3134	1825	4441	65	597	1305	3181
56	ASV365	-0.0528341	-0.0436167	0.41053	0.508253	-0.128697	-0.0858169	0.918517	0.945501	0.985486	0.991219	FALSE	FALSE	Bacteria	Deinococcota	Deinococci	Deinococcales	Deinococcaceae	Deinococcus	0	0	0	0	2	0	35	2	0	0	0	0	0	0	0
65	ASV4922	0.178761	-0.126898	0.243413	0.527542	0.734396	-0.240546	0.515902	0.825408	0.936267	0.991219	FALSE	FALSE	Bacteria	Pseudomonadota	Gammaproteobacteria_2	Burkholderiales_2	Neisseriaceae_2	Conchiformibius_2	0	1320	0	0	0	0	0	0	74	32	0	0	486	0	534
66	ASV5070	0.146708	0.10526	0.582052	0.730816	0.252053	0.144031	0.805647	0.888081	0.9552	0.991219	FALSE	FALSE	Bacteria	Synergistota	Synergistia	Synergistales	Synergistaceae	Fretibacterium	739	185	486	146	677	0	677	260	8	630	5164	22	0	26	2276
73	ASV6409	0.126949	0.162296	0.46583	0.732935	0.272523	0.221433	0.792122	0.830303	0.9552	0.991219	FALSE	FALSE	Bacteria	Patescibacteria	Saccharimonadia	Saccharimonadales	Saccharimonadaceae	TM7x	0	25	42	10	1321	142	0	6	0	12	23	0	22	377	0
85	ASV7411	0.292322	-0.0672725	0.13261	0.552843	2.20437	-0.121685	0.0786601	0.907888	0.42826	0.991219	FALSE	FALSE	Bacteria	Bacillota	Clostridia	Lachnospirales	Defluviitaleaceae	Defluviitaleaceae UCG-011	488	37	0	290	0	0	169	12	0	599	0	0	0	0	1201
89	ASV87	0.165901	0.0673722	0.598581	0.876069	0.277158	0.0769029	0.786376	0.939968	0.9552	0.991219	FALSE	FALSE	Bacteria	Bacillota	Clostridia	Peptostreptococcales-Tissierellales	Peptostreptococcaceae	Peptostreptococcus	3340	1236	102	198	91	218	3573	1696	569	1321	2580	22	0	10	3106
91	ASV8905	0.240896	-0.0638684	0.384589	0.601484	0.626373	-0.106185	0.542802	0.91719	0.949904	0.991219	FALSE	FALSE	Bacteria	Bacillota	Clostridia	Lachnospirales	Lachnospiraceae	Lachnoanaerobaculum	57	122	61	40	1452	129	115	12	20	110	100	2	0	55	43
94	ASV93	-0.269629	-0.0332739	0.237468	0.371782	-1.13543	-0.0894983	0.459678	0.943175	0.883547	0.991219	FALSE	FALSE	Bacteria	Bacillota	Bacilli	Staphylococcales	Staphylococcaceae	Staphylococcus	0	0	0	0	20	16	61	0	0	0	0	0	0	0	0
95	ASV9399	0.246152	-0.03869	0.254967	0.418522	0.965429	-0.0924445	0.351947	0.927754	0.802113	0.991219	FALSE	FALSE	Bacteria	Bacteroidota	Bacteroidia	Flavobacteriales	Flavobacteriaceae	Capnocytophaga	133	459	174	48	649	86	85	54	336	132	360	25	168	34	523
57	ASV36501	-0.170545	0.00428794	0.160833	0.317193	-1.06039	0.0135184	0.34875	0.989862	0.802113	1	FALSE	FALSE	Bacteria	Bacillota	Clostridia	Peptostreptococcales-Tissierellales	Anaerovoracaceae	Incertae Sedis_236	79	32	0	0	0	0	32	12	0	0	65	0	0	0	57
80	ASV70	NA	NA	NA	NA	NA	NA	1	1	1	1	FALSE	FALSE	Bacteria	Pseudomonadota	Gammaproteobacteria_2	Enterobacterales_2	Alteromonadaceae_2	Rheinheimera_2	0	0	6	0	0	0	17	0	0	0	14	0	0	0	0
83	ASV72	NA	NA	NA	NA	NA	NA	1	1	1	1	FALSE	FALSE	Bacteria	Bacteroidota	Bacteroidia	Sphingobacteriales	Sphingobacteriaceae	Pedobacter	0	0	0	0	0	0	14	0	0	0	2	0	6	0	0

## Sheet: differential_ancom_deseq2_Cervi
	taxon	lfc_(Intercept)	lfc_TypeK	se_(Intercept)	se_TypeK	W_(Intercept)	W_TypeK	p_(Intercept)	p_TypeK	q_(Intercept)	q_TypeK	diff_(Intercept)	diff_TypeK	domain	phylum	class	order	family	genus	1_B_szyjka_macicy_matka.IonXpress_022.bam.fastq	1_K_szyjka_macicy_matka.IonXpress_066.bam.fastq	2_B_szyjka_macicy_matka.IonXpress_074.bam.fastq	2_K_szyjka_macicy_matka.IonXpress_067.bam.fastq	3_B_szyjka_macicy_matka.IonXpress_075.bam.fastq	3_K_szyjka_macicy_matka.IonXpress_068.bam.fastq	4_B_szyjka_macicy_matka.IonXpress_076.bam.fastq	4_K_szyjka_macicy_matka.IonXpress_069.bam.fastq	5_B_szyjka_macicy_matka.IonXpress_077.bam.fastq	5_K_szyjka_macicy_matka.IonXpress_070.bam.fastq	6_B_szyjka_macicy_matka.IonXpress_078.bam.fastq	6_K_szyjka_macicy_matka.IonXpress_071.bam.fastq	7_B_szyjka_macicy_matka.IonXpress_079.bam.fastq	7_K_szyjka_macicy_matka.IonXpress_072.bam.fastq	8_K_szyjka_macicy_matka.IonXpress_073.bam.fastq
1	ASV178	-1.10123	2.7219	0.0820559	0.410643	-13.4205	6.62839	0.00550634	0.0220119	0.0660761	0.249691	FALSE	FALSE	Bacteria	Campylobacterota	Campylobacteria	Campylobacterales	Campylobacteraceae	Campylobacter	0	355	12	0	0	0	0	0	0	0	2	0	6	0	0
3	ASV215	-0.50138	2.06422	0.579006	0.829106	-0.865932	2.48969	0.415218	0.0416152	0.996523	0.249691	FALSE	FALSE	Bacteria	Pseudomonadota	Gammaproteobacteria_2	Pseudomonadales_2	Moraxellaceae_2	Enhydrobacter_2	7288	25012	0	0	28	0	18	0	0	14042	178	284	21886	0	17966
2	ASV18	-0.0352315	-2.86828	0.339879	0.582739	-0.103659	-4.92206	0.934244	0.127603	1	0.306248	FALSE	FALSE	Bacteria	Bacteroidota	Bacteroidia	Bacteroidales	Prevotellaceae	Prevotella	0	80	4146	0	0	0	0	0	0	0	0	0	92	0	0
6	ASV32	1.33099	-2.92265	NA	0.508501	NA	-5.74758	1	0.109665	1	0.306248	FALSE	FALSE	Bacteria	Bacillota	Bacilli	Lactobacillales	Streptococcaceae	Streptococcus	0	266	709	2	0	0	0	0	0	0	0	0	0	0	0
9	ASV709	-0.892173	3.25579	0.113405	0.427857	-7.86713	7.60953	0.0804898	0.0831842	0.321959	0.306248	FALSE	FALSE	Bacteria	Actinomycetota	Actinobacteria_2	Bifidobacteriales_2	Bifidobacteriaceae_2	Gardnerella_2	904	0	0	0	28	0	0	0	0	7392	0	0	0	0	0
4	ASV267	-0.0101581	-1.95038	0.207376	0.483261	-0.0489837	-4.03587	0.968841	0.154626	1	0.309253	FALSE	FALSE	Bacteria	Actinomycetota	Actinobacteria_2	Bifidobacteriales_2	Bifidobacteriaceae_2	Bifidobacterium_2	145	0	22	0	0	0	0	0	0	4	0	0	0	0	0
8	ASV407	-0.575205	1.00857	NA	0.579058	NA	1.74174	1	0.331797	1	0.568795	FALSE	FALSE	Bacteria	Bacillota	Clostridia	Peptostreptococcales-Tissierellales	Family XI	Anaerococcus	0	2512	0	0	6	0	0	0	0	0	0	0	0	0	10
12	ASV990	0.0186978	0.472231	0.286497	0.537795	0.0652632	0.878087	0.95207	0.444542	1	0.666813	FALSE	FALSE	Bacteria	Bacillota	Bacilli	Lactobacillales	Lactobacillaceae	Limosilactobacillus	720	0	13170	968	0	0	230	0	0	0	0	0	0	0	2106
10	ASV726	0.621292	-0.243207	0.164549	0.46685	3.77572	-0.520952	0.0635337	0.654338	0.321959	0.87245	FALSE	FALSE	Bacteria	Bacillota	Clostridia	Peptostreptococcales-Tissierellales	Family XI	Peptoniphilus	0	192	0	8	14	0	0	0	0	0	4	0	0	0	0
5	ASV3	0.446244	-0.169976	0.496026	0.778801	0.899638	-0.218253	0.384675	0.830621	0.996523	0.906132	FALSE	FALSE	Bacteria	Bacillota	Bacilli	Lactobacillales	Lactobacillaceae	Lactobacillus	419105	472061	270661	441330	659413	431840	563484	399978	468746	399514	384956	435956	513746	424892	489454
7	ASV402	0.000547147	0.194842	NA	0.54592	NA	0.356905	1	0.781758	1	0.906132	FALSE	FALSE	Bacteria	Bacteroidota	Bacteroidia	Bacteroidales	Prevotellaceae	Hoylesella	0	8	0	24	0	0	0	0	0	0	2	0	0	0	0
11	ASV747	NA	NA	NA	NA	NA	NA	1	1	1	1	FALSE	FALSE	Bacteria	Bacillota	Clostridia	Peptostreptococcales-Tissierellales	Family XI	Finegoldia	0	1005	0	0	0	0	0	0	0	0	0	0	0	44	338
